# Supplementary material for: Genome-Wide Identification and Expression Analysis of the SPL Gene Family in Three Orchids
Source: Int J Mol Sci. 2023 Jun 12;24(12):10039. doi: 10.3390/ijms241210039 (PMC10298685; doi:10.3390/ijms241210039)
Supplement: Supplementary file 1 [file ijms-24-10039-s001.zip › Supplementary Tables.xlsx]

## Sheet: Table S1
Table S1 SPL protein sequences of three orchids
Gene ID	Gene Name	Gene Sequences
GL13531	CgoSPL1	MEWDSKMTPWELPELEQNDAEANLSLDCSVDLKLGGLGDLGLPESWKEQRRASTASSSKRQRAPSNSNQTVLCLVDDCKSDLSSCKEYHRRHKVCELHSKTPVVMVGGQEQRFCQQCSRFHLLMEFDEVKRSCRKRLDGHNRRRRKPQVEAMNSGNLYSTQHVSRFSSYPQNFASAGTDAAWTSMVKIEEDALYPVLQPPINHFVDRVQQPPSHHFAATFDPNYKEDKQFFLHDSRDITHSSRMAIEPAGVCQPLLKTISSAAESSSNSIMFSDRLSQVFDSDCALSLLSSSARTSGINQSHMVQADRIPIGQPLLSNLHYGVTFSGYSHSPMEEERVGTVLVPDSGETDLHCQSMFQVGDEEASDCASESIPFSWQ
GL20345	CgoSPL2	MMNSSHTTETYAASPFMSFVGIEGSGSTHTSQKHQLWDWDTSNTFPSTTHSLPFYTAHPIPTLLDAPPPALFSTNNPLPFYLPPPPPLQPSATIIPDYHRTSGFFKIEDGLTGGFGGLAGARIGLNLGHRTYFSSLDHQLMLFGRSAHHQPPRCQAEGCRADLSGAKHYHRRHKVCDFHSKAPVVFFPGGVQQRFCQCTVFHGLAEFDDTKRSCRKRLAEHNRRRRKPQPQSTAKGGSTSSIVPTIRTKEENKLISGAKPSKQLSSITKSNNTAAPILSNSNTSIVGQQKNILAPFTSGSALSLGGVVGSTTPEQQRVSTFMPVEEKASQYQPQFQSHFTSPCSSSNTFYPHQNFFNEGSHSGGGSEMTHHNHSSILQLGQAMFEWDFI
GL21357	CgoSPL3	MEANFGGENHQFFAAGSSKRFGKKAQEWNLNDWKWDGDLFMATPVNPGPLNCLNKQLFPDIVLSNSSSSCSDETEFGVVGKVLGEDKRRRIVAVDDDEQCDDTRSLTLKLGAHAYPVVEEDLNLVGMKNGKRVMVQTSNSNHAKCQVQNCGVDLSQSKDYHRRHKVCQMHAKASSAVVGNVIQRFCQQCSRFHLLQEFDEGKRSCRRRLAGHNRRRRKTLSGATTPSESSAAGDQSAGYLLISLLRILANLNFDRSEQSKDQEFLSNLLRNIASLAGSSDGHSSSALLQASQDLHKTGTSAGTLGAAVDALISGPVPAKESINSLCSPGKMVYDPPTTNHCVSPAVANHCGSPVLARREIHGHQNLSLAYFDTNVQATCSERLMPEKDCSPDKSLTLCS…
GL00812	CgoSPL4	MIKNSKALKQLVRVAFMEWNLKMPPWDFAESHQETETRLFSLVGSSSESQQQRGGRTDCSIDLKLRGLGDLGLSHQWRDQTLSASASMVTSSGSSRRTRAPSSNGHIAACSVDGCLADLSKCRDYHKRHKVCEVHSKTPIVVVGGREQRFCQQCSRFHSLSEFDEGKRSCRKRLDGHNKRRRKPQVDTLNPGNLLTNQGTRYCSHPQIYPTTIPDSNWINFSANSEQGTLHPHCLPLQFPFLQQSEAAHGSKRAFSLLSSSAQSSHLNLSPMMYSADKISSDQPQQCSNSAELYPCFHSSACTSTARMPCVQMEDENAGSNVVSEANGTNLHCQDMFQDGGKVLFEGTSETPSNHWEW
GL20492	CgoSPL5	MEKGSSSAANGSGDSLNGLKFGKKIYFEDVGGSGSSSKSMAASAKKGKGVAAVGGGQQKAPRCQVEGCNLDLTDLKPYYCRHKVCGTHSKSPRVIVAGLEQRFCQQCSRFHLLSEFDQGKRSCRRRLAGHNERRRKPPPGPLTSRCGRLSSFHEDNSRYRSFLMDFTYPRPLGASRDIWPTMRSNGQVVHNQWHGSFDNRVGVVANNQYPTFLSAPEQASGGDCRAGVSDSSCALSLLSTQPWGSTIAASASPRNHEAPLISASTGIDGGPMAQLNLASSYMNGPWVFREHSSGNSSLDMGLGQLPDTGNSHFSSELELALQDNRQCPDELGHREVYDHDHSANHWSL
GL13362	CgoSPL6	MEFPPPSPLASPVSARAEVLDDLSAAAVWDWGNLLDFAIETDDSLILQWDTPDVTHPQSPREVEIPADPTPALLPAAGSSKRVRKRDPRLVCANYLAGRVPCACPELDEKELEGDEAELVLGGRKRARAGVVNVGVRCQVPGCEADIKELKGYHRRHRVCLQCANASSVMLDGEEKRYCQQCGKFHVLLDFDEGKRSCRRKLEKHNRRRRRKPTDSNIVAGKENPSQTEPPEDVFLDTDRIQEMPKSSACKAIDNGENNNVIDGEMFLDCENGNGFTGCSLARLEKVQTNSPLSIAASADARVDDRKDLPKSAFSSTFCPTGRISFKLYDWNPAEFPRRLRHQWLASMPVELEGYIRPGCTILTVFIAMPQHMWEKLFQDGAFYINQLINSPESLLSKR…
GL09506	CgoSPL7	MKQISNQSFLYCLQHHIHLPRLPSSQKKNKEKADSGKHMGCSDASLTTKSTSRFSSSASEKSLSVEQMANTGTQRLRSYINFCPTEKKGTQAGMMVQVTGAMFAAQQKAKISTVFPLSKGPQHLLPGSSSNQEKWERTEMEVGSSALAVSGSSPGSNDSLRCLKFGQKIYFEDVGNGGTGRSSAASMAAAPTPAARKGKSQGAAHPPRCQVEGCMVDLSHAKTYYSRHKVCGMHSKSPKVVVAGLEQRFCQQCSRFHQLPEFDHGKRSCRRKLAGHNERRRKPPAASLLSRTGRDNNRPSCSVLDLSCPKFLGASIKGVCPAISCGSGNSQAVISHQWQRGFSNTHVSMAPGSPGRVLFSSPMEALQGEEYLVGVSESSCALSLLSSQTRGTTFPARSQ…
GL18277	CgoSPL8	MEWEFKMSPWDLTELEQNTGEPNLSSVVGSTGSRTGGLDCSVDLKLGGLGDFGMADKLAQSRAFEMPMEMPVTAAAGGQLKRPRVPSGGSQNVSCLVDGCRNDLSYCREYHRRHKVCEVHSKSPIVLVGGQEQRFCQQCSRFHLLVEFDEVKRSCRKRLDGHNRRRRKPQPDLISRNLFSNNHGTRFSNYPQTFQTATTDSTWSTMVKSEDDALSSHQPSPLHFINRVPPPQQHFGSSFTWSFKEGKQLAFLQDDEMTLSSRTPLEPAATIQPPLTAISSAAESSSRKTIFTNGLPQQHLGSGRALSLLSSSTHMPSSSLGHEMPVDRIPASGQPMFSSLERGIGVGLCSHFQATSNPGVEEHVGTVLVSEAVEADLHCQGMFHTEGEGTSDEASQSLP…
GL21138	CgoSPL9	MPRRGPINGEQTVKGLGEEGKRRRGELLARLLFVLALFSEPTSPSLGSAPTFLSSSSDPRRLPIAFGSPAEESRPFSSHFRTGWRAEDFGFKMEGEVDAGFAPPIFLHNQTLPGRFSDASPMARKRDLPWGNPGFHHAHHKPESRHWLMGSGISTPSNSDSWNPKMWEWDSVRFSSKPSQDVPEVLCLGTQGVAGVVNNGSSVEQKKNVGESGKSLLEEGENLTLKLGGGGCRQEEQVGRANKRIRSGSPGSAASYPMCQVDDCKADLSNAKDYHRRHKVCEVHSKTAKALVGKQMQRFCQQCSRFHPLTEFDEGKRSCRRRLAGIIVTQPEEASTNILIPGNQDGKASGSVDIGKPTNISSVPDREQLIQIINKIGSLPPTNPSSKTQVQRCFDLNVL…
GL02243	CgoSPL10	DEGKKLSKVTWRKRTRKRGKLALLKGKKRCTSSFSWSLSAKMDWNLKAPLPWEWENLALFSGKENEITKFTTQAEWRAEDGGVISNGSVYSSGSGTSSGSDLGNGSSRSSISASVGSSSKVGVTMPELNFETVEGLHQNLNKNIKPARGEDTGTSPVIVGRSGAGEPPIGLKLGKRTYFKDFAPATVKTSSVSITPDDPSVKKSRLSHQATQNTYCQVEGCNTDLIRAKDYHRKHRVCESHSKSPKVIIAGQERRFCQQCSRFHDLSEFDQKKRSCRKRLSEHNSRRRKPQAEAISFNPSVLPSSFYANGQQMNFFLSRGPVSEVRSSASALWEKSSGFSLSTTDGSWPKATKTGVDGTFHLPFMDFSDTFPAPHHGFNKTMPFKGTTAEVLNQGLEVS…
GL02624	CgoSPL11	ARARSYRKLHGGRGQGKGGKLALLKGKKRCTSSFSWSLSAKMDWNLKAPLPWEWENLALFSGKENEITKFTTQAEWRAEDGGVISNGSVYSSGSGTSSGSDLGNGSSRSSISASVGSSSKVGVTMPELNFETVEGLHQNLNKNIKPARGEDTGTSPVIVGRSGAGEPPIGLKLGKRTYFKDFAPATVKTSSVSITPDDPSVKKSRLSHQATQNTYCQVEGCNTDLIRAKDYHRKHRVCESHSKSPKVIIAGQERRFCQQCSRFHDLSEFDQKKRSCRKRLSEHNSRRRKPQAEAISFNPSVLPSSFYANGQQMNFFLSRGPVSEVRSSASALWEKSSGFSLSTTDGSWPKATKTGVDGTFHLPFMDFSDTFPAPHHGFNKTMPFKGTAELRVNQGLEVS…
GL10271	CgoSPL12	FGRVLVTQCLELTLWTEVSEKVVACRYFFGGLRDFGGLCLWEMEGDVGTGAAPSIFLPGLFSDAPGMAKKRDFPWTKPGFHRASHQQQIHHMSLGSGRPNPSNSNGWNPKLWDWDSLQFTAKPSEDAPEASSLGTLRATGAMAHVNGAGQGKNVRESTKTLLLNKGVEEGSETLTLKIGIGACAEEQLVMRPNKRVRSGSPGSSVSYPMCQVDSCKTDLSNAKDYHRRHKVCELHSKTAKALVGQQIQRFCQQCSRFHPLPEFDEGKRSCRCRLAGHNRRRRKTEDASANILVPGSHDGKGNGTMDIANLVVILAHLQGKMLCNTAGNSTNMAPLTERDRLQQILDKVGNLSPAIASTKTEVQRGFDLNVSESSQQILQVPQQSSWKQPSEESGNPTAP…
GL18257	CgoSPL13	MDWDLKMPPWDLSELEQNTGEVNLSSVLGSSGSSSGRQPGGIDCSVDLKLGGLGDFGVADKWNEDRRVLTMVSQSSVASAASSLKRPRTTSGGNQSCLVDGCRNDLSNCREYHKRHKVCEVHSKTPIVLVGGQEQRFCQQCSRFHLLVEFDEVKRSCRKRLDGHNRRRRKPQPDCINSGNLFPNHHEIRFSSYPQIFPNASTDASWSPIIKSEEDALYSHHNQPSMHFIGRVQEPAPQHFGSSFNRSFKEGKQFSFLQDADEMALGNRTAKTISSAAESSGSKIIFSDGLPPVLDSDCALSLLSSSNQTSGINISHMVPVDRIPMGQPLPSSLQYGSNFDRYSRSQAATDNVSPTGFSCSGVENDHLSTVLVSDATEADLNCQNIFNVGDEGASDGASH…
GL13558	CgoSPL14	MDANVKGDVHQFFITESSRGRKQKAQEWDLNDWNWDGEHFLAVPVNPCPLDYRNKQPCHDVAVSNSSSTGPDEFNFRIVGKGVGEADKRRRILVVGDDKLCDEVGSLTLKVGGHPAYPVREEDLDIGGMKNGKRGMVDTCNLNHLKCQVEGCGTDLGQSKDYHRRHKVCEVHAKASSAVIRNVIQRFCQQCSRFHLLQEFDEGKRSCRRRLADHNKKRRKNHSVVSPSGNSAVDNQSTNNLLISLLRILGNLTSDKFQRSKDSELLWNLLKMIASLARSSDANKGSDLLQASRDLQKVGTSAGISGEVADALLSSVVPMNENLKPSHSPAKTNCAPTMDTNGYVSVSAAPRENYCQQEGLCSLERMLSTAYTVQDGRTKGFDLNAAYVEELDGELGCLK…
GL10802	CgoSPL15	MEWDSEMPPWDLPEIDQSSGEANLSLDCSVDLKLGSLGGFEWAENLKEQRRASTAAASFSKRPRAPSNGGQNAFCLVDDCKSDLSGCREYHRRHKVCELHSKTPIVKVGGQEQRFCQQCSRFHLLIEFDDVKRSCRKHLDGHNRRRRKPQPEPTNAEILFPNHHGFRLISYPPNPTSTSIESTFNNMTKTEERTCHARQYPLKLHFTDRQYFATVINESLEKGKQFPFLKDGGNMAINNKMAKEKAPLCHPISNTVSSESSSSNNKLILSDRLPLIINSNCALSLLSPSTQTSAINPDHVVPSDRIPIGQPLISNQQDSGSSCSEVENLEMVEVPDAGMLQLVDDGT
GL08313	CgoSPL16	MSNLPKSERKLPQNTFLFPKFTTNLFCISPHLFDLRTKLTVQVKMARTEDHKPFSSPPPLSLSVSLSPLPFALAFFYQYHSLQFVPQGMDRTPSESRRSSKDKALAASAATSAAMMENGDLEEEEEVEERIQLPSIQPPMIRGRGAGGGGAGGAAHPICQAEKCTADLTEAKRYHRRHKVCEAHAKAATVIVAGLRQRFCQQCSRFHELPEFDEAKRSCRRRLAGHNERRRKSSSESQGEGSSRCLQADQGGKAPISLAGNQNYKHFQIR
Maker79039	DchSPL1	MGGDIHQIFTTESSRGQKQKTQEWDLNEWTWDGEGFVAVPVNPRPLDCNKQPCHDMVVSNTSLTGSDECNYRIIGKGRGEADKRRRILVVGDDKQCDEVGSLTLKLGGQIYPVMEDDLDVGGMKNGKRGLEQASNLNHPKCQVEGCDADLSQCKDYHRRHKVCEVHAKASSAVIGNIIQRFCQQCSRFHLLQEFDEGKRSCRRRLADHNKKRRKNTSDVSPTDKSHLSKDTELLWNLLRNIASLVSSSDANKSSSLQASHDLQKVGTSARISGQAADARLSGVVPLTENLKQSCSPAKTKCAPTMATNSYVSVSAASREMNFQHNTLSSLQHMLPGAYNVEGERTKGFDLNATFVDEHDGELGCERLAKQATLMIGSSDCPPWMVKNCHQLCPPQISGN…
Maker65322	DchSPL2	MARTEDHIPFSFPTLFLSLPYAFHSPFLPETTRPYSLSSAMDRTPSETRRSYKNKALAAASVEMVENGEVEGEEEAEERVQPPLIQQPMIRGRGSGGGGVGGAAYPICQAEKCTADLTEAKRYHRRHKVCEAHAKAASVIVAGLRQRFCQQCSRFHELPEFDEAKRSCRRRLAGHNERRRKSSSESQGEGSSRCMQADQGGKVPISLPGNQNYKHFQIR
Maker61968	DchSPL3	MEWDLKMPPWDLSELEQNAGEANLSSVIVSSESSPGRQSGDIDCSVDLKLGGLGDFGLVDKWKEEKRASTMVPQSPVPSSSLKRPRAPIGGSQKVSCLVDGCRNDLSNCREYHRRHKVCEVHSKTPIVLVGGQEQRFCQQCSRFHLLVEFDEVKRSCRKRLDGHNRRRRKPQPDCINSGNLFPNQHEIRFTSYPQIFSTAAADTSWSPIIKSEEDALYSHHNPPSMQFMDRVQEPPPQNFGSSFNRSIKEGKQLSFLHDGDDMALNNRTAKTISSAAESSRHKIIFSDGLPPVLDSDCALSLLSSSNQTSGINMGHMVPVDRIPMGQPLPSSLQYSSSLERYSRSQAASDNVSTTGFSCSRVENEHLSTVLVSDASEADLHCQNIFNVGDEGASDEASH…
Maker96228	DchSPL4	MEWEFKMPPWDLTELEQNTGEDNLSSVVSSSGSRTGGLDCSVDLKLGGLGGFRVADNWKEQRRHFAMPMKMSATVPAGGQLKRPRVLSGGSQNVSCLVDGCRNDLSHCREYHRRHKVCEEHSKTPIVLVGGQEQRFCQQCSRFHLLVEFDDVKRSCRKRLDGHNRRRRKPHPDSVSGNLFPNLHGIRFPTYPQIFPTAAADSNWSTIIKSEEYTLSRHQPSPLHFINRAAVPPPPQHFCSSFTWSFKEGKQLPFLHDDEMVLSSRTTLEPAVTIQPLLKTISSAAESSSRKIILTNGLPRTLDSDCALSLLSSSTHTPTISLGQDIPVERIQAGDQPMLSSLDYGIGLGLYSHLQATANNVSMTTGFLCSGIENEHVSTVLVSDAIEADLHCQRIFHVE…
Maker109701	DchSPL5	MMNTSHTTETYAASPFMSFVGIEGSGSTHANQKQQLWDWDSSNTFSSTTHSLPFYTTHTIPTLLDAPPPSLFTINNPLPFYFPPPPPPPPPSTNIIPDYPRASGFFKLEDGLTGGFGGLAGARIGLNLGHRTYFSSVDHQLMLFGRSAHHQPPRCQAEGCRADLSGAKHYHRRHKVCDFHSKAPVVFFPGGLQQRFCQQCSRFHGLAEFDDTKRSCRKRLAEHNRRRRKPQAQPPAKASIIKSNNTIAPILSSSNISLEGQQKKALTPFTSGSALSLGGIGGSTTHEQQRVSTFMSAEEKASQYQQQFQGHFASPCSSSNTFFPHQNFFNEGTHSGGGSEMAHHNQSSILQLGQAMFEWDFI
Maker112013	DchSPL6	MEWNFKNPLQWDWENLGLFSGKEGEVSKSTELSEWRAEGGTISNGSMYSSGSGTCSGSELGNGSLKKSVTASVGFLSKEGSKTSEVNLEAAQGIIENQFKNYEMAQGEDFRTSPVIVRCVGTGEPPIGLKLGKRTYFENLGSANIKTSTVSMTPPAASVRRSRASHQAIQHAYCQVEGCSIDLTAAKDYHRKHRVCERHSKSPRVIVAGHERRFCQQCSRFHDLCEFDQKKRSCRRRLSDHNARRRKAQPETISFNPSTLPSLFYDERQQMNFFLNLAPFSHVRPSTSSMLDQSDGFSLSMRKGSWLKTIKADVDGQLQLPEMDFSNKIKPSRDGLNRLVPFKCTTSEVLNQGQEAYVPTSNLNGAPDLRRALSLLSSDAWCPSSTAQSSMIQLAITDP…
Maker68296	DchSPL7	MEWNLKMPPWDLAESHQETETRFFSLVGSSSESQQQSSRIDCSVDLKLGELGDFGLSNQWKDRTLRASASMVTSSGASRRARVPSSAGHIATCSVDGCVADLSKCREYHKRHKVCEVHSKTPIVVVGGREQRFCQQCSRFHSLSEFDEGKRSCRKRLDGHNRRRRKPQLDTLNPGNLLSNHQGSGYSSHLQICPSTMPDPNWINFSAKSEHGTLHSHCLPLQFPFLQQSEAGLGSDRAFSLLSSSAQSSHIHLSPMAYNADKISTEQPLQQCSSSVELYPCFHSPTCASMTGMPCVQTEDENVGSNLVSETNGTSLHCQDMFQGSSKVLLEGTSETPSNPWQW
Maker74669	DchSPL8	MEGSSSAANGSGDSLNGLKFGKKIYFEDAGGNGSSSKSMAAVGKKGKGVAAVGGQQKAPRCQVEGCNLDLTGVKAYYCRHKVCGMHSKSPRVIVAGLEQRFCQQCSRFHLLSEFDQGKRSCRRRLAGHNERRRKPPPGPLMSRCGRLSSFHEDNSRFRSFLMDFTYPRPLSASRDIWPSMRSNDQAVNNQWHGSFGTRVGVVSNNQYPTFLSAPEQASGDSLAGAGVSDSSCALSLLSTQPWGSTIVATAPPRNHEAPLISASTRIDGGPMAQLNIACSYMNSPWAFRDHASGSSSLEMGLKQLPDVGNGHFSSELELALQDNRQCPDELGHREVFDHDHSVMHWSL
Maker57539	DchSPL9	MDWNLKVPLQWEWENLALFSGKESEITKFTTQVEWRAEDGGVISNGSVYSSGSGTSSGSELGNGSSKSSISASVGSSSKVGATISELNFEAIEGLHQNLNKNNMPFRGEDTGTSPVIVGRSGAGEPPIGLKLGKRTYFEDFGTANVKSSSVSITPDDPSVKKSRLSHQATQNTYCQVEGCNIDLIGAKDYHRKHRVCESHSKSPKVIIAGQERRFCQQCSRFHDLSEFDQKKRSCRKRLSEHNSRRRKPQPEAISFNSPVLPSSFYANGQQMNFFLNRGPVSNVRPSGFSLSTTEGSWPKPTKASVDAALHLPFMDFSDTFPASHHGFNRTIPFKGTTAEVLSQGLEASVSASNLNGAPDLRSALSLLSNDSCGPCNTGQSNMIQFARTNPTVASHPPV…
Maker56717	DchSPL10	MEGEVDAGVAPPIFLHNQALPGRFSNASPMARKRDLPWGNTGFHHVHQKQESQHWLMGSGLPTPSNSNSWNPKMWEWDSVRFSSKPSEDVPEVSCLGTQGFAGVVKNGSCVEQRKNVGESGKTLLLRDTVEECENLALKLGGGGCRVEEQVQRANKRVRSGSPGSAASYPMCQVDDCKADLSNAKDYHRRHKVCELHSKTAKALVGKQMQRFCQQCSRFHPLTEFDEGKRSCRRRLAGHNRRRRKTQPEDASTTNLVPGIQDGKASKPTSMSSLPDGDQLIQIINKIGSLPPTNPSSKTPVQRGFDLNVSQAPVQSSSEQPSQGRGNPNIPSTMNLLGVLSAALASSNPNVLASMSQESSGGNSSNKSRGLRQEVIDSNNPQIKVDHVFRPSIDRETDC…
Maker56713	DchSPL11	MEKGSSSRAGGSGDAFKSLQFGRKIYFEDGSGGESSSKPVTAPALPEMRQVVAGKKAKGATQGFGQPLPPPRCQVEGCNLDLKGAKSYYCRHKVCGMHSKSPKVIVAGLEQRFCQQCSRFHLLKEFDQGKRSCRRRLAGHNERRRKPPPGLLPSRFGGLSSFTEDNTRHRGFLMDFMHPRPPDATKNILWPTMRSSDRVVTNQLQGSYQSSGVVMSNPLPALFSAPELALGECIAGVSDSTCALSLLSTHPWDSATASGTSRNHGDPVITPSTEFQMAPTNIPSSYLNSSWAFKGHALGSSSSHEMGLRQIRTTGNCQFSGELELAPQGNRHCPDDVSPNEVYDHLHDLHWPL
Maker65199	DchSPL12	MMLDYEWTNPAAAAAAAMLLFGDGGEVGSTPFDQYGGNGNGLAAGDLFAPTAAGGLFSPVGVPAASGQRYGMGMPAAVAAPARIGLNLGVRTYFSSASPEEEMGMGMGMGGMGMGMGRVCRRRARMARCQAEGCGADLTHAKHYHRRHKVCEFHSKASIVIAAGLSQRFCQQCSRFHVLSEFDQGKRSCRKRLADHNRRRRKSQDLTTINTLNNNNNNDNNNNNNNSSNSTITTANNSSNNTALLHFESSSSSNNNNNNNMNMGSSMDQCNPETGSTSTRVPSPAMALGLGCGAIAVSSAPAGLSGSSSTTATSPPRVSFFSHLGEFRAQEHRFLSWDDGDDGSSIRSLYQSK
Maker65105	DchSPL13	MESGSGQARVGDGFGGFTAWGFCDPAAGSIVVEAETAAASPSSSYGIPAITIASTFGERGVVPSGYHQRATEGELYNYRQQQQQQYLTCLKLGKRQYCGRGGAAELEESPAAKRSAPTVRALVPRCQVEGCNKALVDAKDYHKRHKVCEMHSKAPCVVVLGVEQRFCQQCSRFHIVSEFDGAKRSCRRRLAGHNERRRKSSNGNPSLGEAVLDRRAQAARRTGMRKLRKSEVGTSHKEALASRGLGMRRQCDIVNREAEAGAGPTA
Maker58047	DchSPL14	MEANFEGENHQFFAAGSSKRFGKKVQEWDLNDWKWDGDLFMATPVNPGPLKCLNKQLLPDIVLSNSSSSCSDEAEFGVVGKVLGEGDKRRRIVAVEDDEHCDDARSLTLKLGAHAYPVLEGDLNPGGMKNGKRVLVQATNSNHPKCQVENCGADLSQTKDYHRRHKVCEMHAKASSAVVGNVIQRFCQQCSRFHLLQEFDEGKRSCRRRLAGHNKRRRKTFSGATTPSESSAAGDQSAGYLLINLLRILANLNSDRSEQSKDQEFLSNLLRNIASLAGSSDGNNSSGLLQASQDLQKAGASAGTSVEAANALILGAVLPKENKSLSSPPKTVCDHPAATNHCVSPAVALREMHGHQNLSVSSSVTTVQATCSERLLAEKNCLPDKSLTLCSSQHMLPTA…
Maker110154	DchSPL15	MDWDSKMTLCELPELEQNDGEANLSLDCSVDLKLGGLGDLGLAENWKEQRRASTASSSKRQRAPGNSSQTVFCLVDDCKFDLSSCKEYHRRHKVCELHSKTPVVMVGGQEQRFCQQCSRFHLLMEFDEVKRSCRKRLDGHNRRRRKPQMEANSGNLFSNQHASRFTSYPQNFPSAGTEAAWNSAVKIEEDTLYPLLPPPITQFVDRVQQPPSHHFATVFDPNYEENKQFFLHDGRDIAHSSRIAIERATVCQPLLNTISSAAESSTNSILFSDRLSPVFDSDCALSLLSSSAQTSCINQSHMVPADRIPMGQPLLSNLHYGVSLSGYSHSPMEEENVGTVLVPDSGETDLHCQSMFQVGDEEASDCASDSIPFSWQ
Maker86855	DchSPL16	YKIKFRLLFHTTAKSSFATTRTLPFHLTYRARLKYQDPEQSPKSLEQCRHCRARWGRPTRFHFPPYGTPHRQTDGPRHFKQPLPTRKDLRFLSFSPSYCSEGLGFKMEFPRPSPVASSVPAEAVDISDDLSASAVWDWGNLLDFAIETDDSLILPWDAPDLSHPPYLRPPLSDAETHADPMPVVLPPAESSNRVRKRDPRLVCANYLAGRVPCACPEVDEKELEGDEEEQVFGGRKRARAGVVNVGVRCQVPGCEADIKELKGYHRRHRVCLRCANASSVMLDGEEKRYCQQCGKFHVLLDFDEGKRSCRRKLEKHNRRRRRKPTDSNNVVEKKKESQAEPPEDVFLDTDQLQETPNGSASNAVDNGEINKVIDGEMFLDCENGNGFPGCSITSLEQAQ…
Maker22024	DchSPL17	MGGDIHQIFTTESSRGQKQKTQEWDLNEWTWDGEGFVAVPVNPRPLDCNKQPCHDMVVSNTSLTGSDECNYRIIGKGRGEADKRRRILVVGDDKQCDEVGSLTLKLGGQIYPVMEDDLDVGGMKNGKRGLEQASNLNHPKCQVEGCDADLSQCKDYHRRHKVCEVHAKASSAVIGNIIQRFCQQCSRFHLLQEFDEGKRSCRRRLADHNKKRRKNTSDVSPTDKSHLSKDTELLWNLLRNIASLVSSSDANKSSSLQASHDLQKVGTSARISGQAADARLSGVVPLTENLRQSCSPAKTKCAPTMATNSYVSVSAASREMNFQHNTLSSLQHMLPGAYNVEGERTKGFDLNATFVDEHDGELGCERLAKQATLMIGSSDCPPWMVKNCHQLCPPQISGN…
Gel009276	GelSPL1	MDWDSKMTLWEFPESLDCSVDLKLGGMAENCKEQRGASSSSASSSSLKRNRGQSNGGHAVLCLVDGCNSDLSACKEYHRRHKVCELHSKTPVVMVAGQEQRFCQQCSSFGLLAALSSSFLNWNLKVNAFLSAFMFVPISVELICLRYTIHVARSSLSYLSILTLETLVYSNEQLCVIFCLLAFDRFHLLGEFDEVKRSCRKRLDGHNRRRRKPPVDTLNNGILFSNQYASRFTSYPPNFAIAGSDAAWSSAVKAEDEALYRIISPPPDAQYVDTAHQPPSHQLAASFRPNYKEGQQFFLSEGKNRMAVEPVSVCQPLLNTIQFSSEAECSSNTIQFSNGLSQVFDSDCALSLLSSSAQPMLSQMHYDVSHCESMFQVGYEDASDCASESHPFSWQL
Gel001761	GelSPL2	MPLDPSHLLRSQMETLSGFEWLRKPQISPLVPSSCSCLFLWDLKMPPWDLSELEQNVSEANLSSVVDSSGNNSPRRRQRGGLDCSVDLKLGGLGDFGLSDKWKGEQRRASSMEEQPSRAPAVVSSLKRPRAPCAGTQKVSCLVDGCRNDLNNCREYHRRHKVCEVHSKTPIVLVGGQEQRFCQQCSRLIGHVMGHVGEFDEVKRSCRKRLDGHNRRRRKPQPDSINSGNLFPSNHGRGFTSYPQIFPAAGTDAAWNTIIKGEGVLYSQHSTSSSMQFLDRIQPPPPHFGSSLNQSFKESKQFPFLHEGNDAALEPTAAAVGICQPLLRTVSPVAAADSNDRKLIFADGLPPVLDSDCALSLLSSSNHTSGINIGHMVPVDRIPLGQPLLPSGLQYGSAG…
Gel018509	GelSPL3	LSSEGAPLPITSPILSRHVNPHRPGLDCSPFFTIPPPLISLFKYRSPVESTTTFLAVSVLPGLDFLLSMEGGRSPVRLADGISGFISWGGFWDPLLDGGIALAPSSSSSSSPYSYRRPSGKRQCCLRGVSAAIEESPAAKRASSAAVKLWAPRCQVEGCDKALGDAKDYHKRHKVCEMHSKAPCVVVLGTEQRFCQQCSRFHLVSEFDDAKRSCRRRLAGHNERRRKGSSGSSFLGVSLSLYYILSKAQIIFLFAEIALFFRRLLCGIGIQRFILVAYLSGSENSRFGGGNLGFSGCDESAVNFIESTVMSSTFPFIISPARTSGRALSLLSSKTAPWLSESELSSRSSAALRKLVFENRTAASLTSFASPVPASAPPHINCYDPYSQISGWAANAPLL…
Gel007541	GelSPL4	MEKGSSSTAYGSGDSLNGLKFGKKIYFEDAGGSGSSSAKSIPAKKGKGTLSSSAPAGQKAPRCQVEGCNLDLTGVKPYYCRHKGSMSACYWESSRWKGSMSARCSTLSEKYYAALSFHLLSEFDQGKRSCRRRLAGHNERRRKPPPGPLTSRYGRLSSFHGAVFLRNFIVTFLACLILWCYTEPASCLFAEDNKYRSFLMDFSYPRPTPGASSRDASWPSNNQWHGPAAAFDTRAGMTMTNHYATNNTIFSVAEQAPGDCLGGGVSDSNCALSLLSTQPWGSAAIAAAAPPRNHGPSLMAQLNMANTCMNNNSNNSNSSWAFRDSSALGMGGLRRLTDAGSNGHFSSELGLALQGNSRQCPDGLTHHEVYGNDHSLMHWSL
Gel012145	GelSPL5	MEKSSSAAFQCIQFEQDIFFGDASCDGSATVQALPVMRPLAAGKKTKGCGLPPPRCQVEGCDLDLKGAKSYYWRHKVCGMHSKSPKVIVAGLEQRFCQQCSRFSLTIHNISLPPFWFFVLYVNFSGCFCFLDRLKNIYRILDTTGFCGNNQHKKDCFAFFHRRFRARLPPSLSAIAILRASNVGNGFFVVLMKWGGGGLASVLLDADGGRQQPQFHLLKEFDQGKRSCRRRLAGHNERRRKAPPGLLPSRYGCLPSLPELNNRQRAFLMDFMHPRPPDATTKDIILWPAARSNDREAPNSLKFSGADMNNLHPALFSAPELALGECIAGALDSTCALSLLSTKPWGLSATSAGPKNERSAIYIPSAEFEMAQRGASECLSSSWVPKELVAGSSSSHEML…
Gel008706	GelSPL6	MEGDVDARVAPPIFMHNQVLPGRFSGASPMARKRDLPWGNPAFRLVHPKQQNHHWLTELPNPSNSNSWNPKMWEWDSVTFSAKPSKDVPEMVCMGTQGVSGAANNGNCVEQRDNAVESGRALLLSEGLMDEGETLALNLGNGGCRVEEQAGRANKRVRSGSPGSSVSYPVCQVDDCKADLSNAKDYHRRHKVCELHSKTAKALVGKQMQRFCQQCSRFHLLAEFDEGKRSCRRRLAGHNRRRRKTQPEDAPTNILASGNQDGNASGSMDIVNLLTILARLQGKLLNIVNIVFSMVVRNLSHSLLYVSLPGNIAGKSTIMSSVPDRDQLIQIINKIGSFPLTNPISSSKTEMQRGFDLNVSEAPQLTSQVPQQSSSEQQSQGSGNPSTPSTMNLLGALSA…
Gel013055	GelSPL7	MEGDVDARVAPPIFMHNQVLPGRFSGASPMARKRDLPWGNPAFRLVHPKQQNHHWLTELPNPSNSNSWNPKMWEWDSVTFSAKPSKDVPEMVCMGTQGVSGAANNGNCVEQRDNAVESGRALLLSEGLMDEGETLALNLGNGGCRVEEQAGRANKRVRSGSPGSSVSYPVCQVDDCKADLSNAKDYHRRHKVCELHSKTAKALVGKQMQRFCQQCSRFHLLAEFDEGKRSCRRRLAGHNRRRRKTQPEDAPTNILASGNQDGNASGSMDIVNLLTILARLQGKLLNIVNIVFSMVVRNLSHSLLYVSLPGNIAGKSTIMSSVPDRDQLIQIINKIGSFPLTNPISSSKTEMQRGFDLNVSEAPQLTSQVPQQSSSEQQSQGSGNPSTPSTMNLLGALSA…
Gel016438	GelSPL8	MELPPRVPSPSPAASSVLTQAAVTSDDISVSEVWDWENLLNFTIEADDSLILPWEFPESSHPPSLQHHSTDPTTVIASTRVRKRDPRLVCENYLAGRVPCACPEMDEKVLEGDEDDSAVFGGRKRARAAIVNVKVRCQVPGCEADIRELKGYHRRHRVCLQCAIASAVMLDGEEKRYCQQCGKFHLLHNFDEGKRSCRRKLEKHNRRRRRKLIDSNSVAEKEIQPQTDPPRDVFLDTDQILETPKASACKDVDNDARNEVMDTDVFSDSENGNGFLGCSFNGLQQAQTNSSLSFGGSADARVNDRVDNPKSALSSTICDNKTSYSSMCPTGRISFKLYDWNPAEFPRQLRHQIFQWLASMPVELEGYIRPGCTILTIFIAMPRHMWEKLSLDGEFYIKQ…
Gel008682	GelSPL9	MEANFGGEGHQFFAAGSSNRYGKKTLEWDLNDWKWDGDLFVAAPVNPGPLNCLKKQLFPEIVLSNSSSSCSDEAEFGLVGKVPGEEDKRRRIVVAEDDERCDDTQSLTLKLGAQAYPVMEKDLNFIELKNRKRGMVETSNSNYPKCQAENCSADLSQSKDYHRRHKVCEMHAKAGSAIVRNAVQRFCQQCSRFHLLQEFDEGKRSCRRRLAGHNKRRRKILSDASPSGSTAAGDQSAGYLLITDRSEQSNDQEFLSNLLKNIASFTGSSDGNNISGLHQVSHDLQKVGTSTDARTSGAVPIKENIDSVRSPPKTVCDPHAINHCASPAITDHCASPASSPPQTSANTDSTSNQSPSSSNGDAQGRTDRIVFKLFGKDPNDFPLGLRAQIFNWLSSSPAD…
Gel015151	GelSPL10	MPRGPALSSHLSCADVRCGAWPLDLGATGHTGAPALSPTCLRTPRDLPKPTKTLCLALEYSRTTPELHWEKRFTGSFFQSLSAKMDWNLKTPMQWEWENLALFSGKESEITKFTTHVAWRAEDGGVISNGSVYSSGSGTCSGSELGNGSSRSSISASVGSSSKVGAVISELNFEAVEGLQQNLNKNSEPARGDDSGTSPIIVGRSHAGEPPIGLKLGKRTYFEDFGTTNTKASASSVSVSQDNTLVKKSRVSQQATQNTYCQVEGCNTDLIGSKDYHRKHRVCEIHSKSSKVTIAGQERRFCQQCSRFHELSEFDQKKRSCRKRLSEHNSRRRKPQPEAISFNSPGLSSSFYANGQQMNFFLSRAPVSDASLSSSTMWEKSSGFSLSPTEGSWQRPTKS…
GL00400	CgoActin	ATCGTTGAGCGGCCGCTTTCCCTTGCGATCCACGCGGATTACTCTTCTGTCATCGGGTCTGGCTCGAAGTTCACCTGCGCAACTGCAGTGCTAGACCGCGCGCTCTTGCGCGCTTTCCCATCACTGATCGCTTCTTCACTACGATGTGCGGATGTCCTAGAAGAAGGCCTCACCCGGATCTCGCTTGCAGATCCACATCCCCATTCTTCTACAATGGACGCCGCTTCTCGACCCGCTGTGGTCATCGACAACGGAACCGGATCCGGAATTGTGGGGCAGTTGTTATTTGGTTGCGCTGTCTTGAGGTACACCAAAATGGGGTTTTCTGGAAATGTTGAGCCCTGCTTCATCATCCCTACTGTAGCTGCCGTTAATGAATCTTTTCTAAATCAGTCAAGG…
Maker48708	DchActin	ATGGCAGACGGTGAAGATATTCAGCCTCTTGTCTGTGACAATGGTACTGGAATGGTTAAGGCTGGATTTGCTGGAGATGATGCTCCTAGAGCTGTCTTTCCTAGCATTGTTGGTCGTCCTCGTCATACTGGGGTAATGGTTGGCATGGGTCAAAAGGACGCATATGTTGGAGATGAGGCACAATCAAAGCGTGGTATTTTAACTCTGAAATACCCGATTGAGCATGGAATTGTGAGTAACTGGGATGATATGGAGAAAATTTGGCATCACACTTTTTACAATGAGCTTCGAGTGGCTCCTGAAGAGCACCCTATTCTTCTTACGGAGGCACCTCTTAACCCTAAGGCTAATCGGGAAAAGATGACCCAAATCATGTTTGAGACCTTCAATGCCCCTGCT…
Gel003815	GelActin	ATGGCAGACGGTGAAGATATTCAGCCTCTTGTCTGTGACAATGGTACTGGAATGGTTAAGGCTGGCTTTGCTGGAGATGATGCACCGAGAGCCGTCTTTCCTAGCATTGTTGGTCGTCCCCGTCATACTGGAGTAATGGTTGGCATGGGACAAAAGGATGCGTATGTTGGGGATGAGGCACAGTCTAAGCGTGGTATATTAACTCTGAAGTATCCAATTGAGCATGGCATTGTAAGTAACTGGGATGACATGGAGAAAATTTGGCACCACACTTTCTATAATGAGCTTCGTGTGGCTCCAGAAGAGCACCCTGTTCTTCTTACGGAGGCTCCTCTTAACCCAAAGGCTAATCGGGAAAAGATGACCCAAATTATGTTTGAAACCTTCAACACGCCTGCA…

## Sheet: Table S2
Table S2 Motif logo and sequence of Motif1–10
Motif1		NPRCQVEGCNADLSNAKDYHRRHKVCEVHSKAPKVIVGG
Motif2		LSEFDEGKRSCRRRLAGHNRRRRKPQPE
Motif3		QRFCQQCSRFH
Motif4		DFPLTLRAZIFBWLSSSPTEMESYIRPGCIILT
Motif5		APKJTSITPIAVPPGQEVTFIVKGSNLVRPGTRLLCAYEGKYLSKEAGQ
Motif6		NTDSTSDQSPSSSNGDAQDRTDRIVFKLFGKDPN
Motif7		PGGJTPLHLAASMZDAEDMVDALTBDPQZIGLNCWVSVLDDSGQSPSMYA
Motif8		EWBLKMWPWDLVEFEQNPVEP
Motif9		DCSIGLKLGGLGYFE
Motif10		GVLDSDCALSLLSSSAQGSTI

## Sheet: Table S3
Table S3 Cis-acting element analysis
ID	Name	Legth	Function
CgoSPL1	ABRE	1372	cis-acting element involved in the abscisic acid responsiveness
CgoSPL1	Box 4	17	part of a conserved DNA module involved in light responsiveness
CgoSPL1	Box 4	765	part of a conserved DNA module involved in light responsiveness
CgoSPL1	Box 4	926	part of a conserved DNA module involved in light responsiveness
CgoSPL1	Box 4	930	part of a conserved DNA module involved in light responsiveness
CgoSPL1	Box 4	934	part of a conserved DNA module involved in light responsiveness
CgoSPL1	chs-CMA1a	912	part of a light responsive element
CgoSPL1	GA-motif	1141	part of a light responsive element
CgoSPL1	G-box	1371	cis-acting regulatory element involved in light responsiveness
CgoSPL1	I-box	817	part of a light responsive element
CgoSPL1	LTR	1331	cis-acting element involved in low-temperature responsiveness
CgoSPL1	Sp1	1304	light responsive element
CgoSPL1	TCT-motif	95	part of a light responsive element
CgoSPL1	TCT-motif	344	part of a light responsive element
CgoSPL1	TCT-motif	695	part of a light responsive element
CgoSPL2	ABRE	264	cis-acting element involved in the abscisic acid responsiveness
CgoSPL2	ABRE	1049	cis-acting element involved in the abscisic acid responsiveness
CgoSPL2	ARE	365	cis-acting regulatory element essential for the anaerobic induction
CgoSPL2	ATCT-motif	752	part of a conserved DNA module involved in light responsiveness
CgoSPL2	ATCT-motif	1867	part of a conserved DNA module involved in light responsiveness
CgoSPL2	Box 4	443	part of a conserved DNA module involved in light responsiveness
CgoSPL2	Box 4	529	part of a conserved DNA module involved in light responsiveness
CgoSPL2	Box 4	1322	part of a conserved DNA module involved in light responsiveness
CgoSPL2	Box 4	1850	part of a conserved DNA module involved in light responsiveness
CgoSPL2	CCAAT-box	1030	MYBHv1 binding site
CgoSPL2	CGTCA-motif	1052	cis-acting regulatory element involved in the MeJA-responsiveness
CgoSPL2	GA-motif	1080	part of a light responsive element
CgoSPL2	GATA-motif	641	part of a light responsive element
CgoSPL2	GATA-motif	1161	part of a light responsive element
CgoSPL2	GATA-motif	1826	part of a light responsive element
CgoSPL2	G-box	264	cis-acting regulatory element involved in light responsiveness
CgoSPL2	G-box	1048	cis-acting regulatory element involved in light responsiveness
CgoSPL2	G-box	263	cis-acting regulatory element involved in light responsiveness
CgoSPL2	GT1-motif	1253	light responsive element
CgoSPL2	MBS	361	MYB binding site involved in drought-inducibility
CgoSPL2	MBS	622	MYB binding site involved in drought-inducibility
CgoSPL2	Sp1	516	light responsive element
CgoSPL2	TC-rich repeats	1115	cis-acting element involved in defense and stress responsiveness
CgoSPL2	TC-rich repeats	1700	cis-acting element involved in defense and stress responsiveness
CgoSPL2	TGACG-motif	1052	cis-acting regulatory element involved in the MeJA-responsiveness
CgoSPL3	A-box	952	cis-acting regulatory element
CgoSPL3	A-box	1131	cis-acting regulatory element
CgoSPL3	A-box	1135	cis-acting regulatory element
CgoSPL3	ABRE	892	cis-acting element involved in the abscisic acid responsiveness
CgoSPL3	ABRE	1055	cis-acting element involved in the abscisic acid responsiveness
CgoSPL3	ABRE	1196	cis-acting element involved in the abscisic acid responsiveness
CgoSPL3	ABRE	1620	cis-acting element involved in the abscisic acid responsiveness
CgoSPL3	ABRE	821	cis-acting element involved in the abscisic acid responsiveness
CgoSPL3	ARE	1449	cis-acting regulatory element essential for the anaerobic induction
CgoSPL3	ATCT-motif	1898	part of a conserved DNA module involved in light responsiveness
CgoSPL3	Box 4	558	part of a conserved DNA module involved in light responsiveness
CgoSPL3	CAT-box	23	cis-acting regulatory element related to meristem expression
CgoSPL3	CAT-box	453	cis-acting regulatory element related to meristem expression
CgoSPL3	CCAAT-box	322	MYBHv1 binding site
CgoSPL3	CCAAT-box	421	MYBHv1 binding site
CgoSPL3	CCAAT-box	1157	MYBHv1 binding site
CgoSPL3	CGTCA-motif	9	cis-acting regulatory element involved in the MeJA-responsiveness
CgoSPL3	CGTCA-motif	365	cis-acting regulatory element involved in the MeJA-responsiveness
CgoSPL3	CGTCA-motif	438	cis-acting regulatory element involved in the MeJA-responsiveness
CgoSPL3	CGTCA-motif	840	cis-acting regulatory element involved in the MeJA-responsiveness
CgoSPL3	CGTCA-motif	1194	cis-acting regulatory element involved in the MeJA-responsiveness
CgoSPL3	CGTCA-motif	1562	cis-acting regulatory element involved in the MeJA-responsiveness
CgoSPL3	G-box	820	cis-acting regulatory element involved in light responsiveness
CgoSPL3	G-Box	892	cis-acting regulatory element involved in light responsiveness
CgoSPL3	G-Box	1055	cis-acting regulatory element involved in light responsiveness
CgoSPL3	G-Box	1619	cis-acting regulatory element involved in light responsiveness
CgoSPL3	G-box	1195	cis-acting regulatory element involved in light responsiveness
CgoSPL3	LTR	1524	cis-acting element involved in low-temperature responsiveness
CgoSPL3	MBS	38	MYB binding site involved in drought-inducibility
CgoSPL3	MBS	441	MYB binding site involved in drought-inducibility
CgoSPL3	MBS	1640	MYB binding site involved in drought-inducibility
CgoSPL3	O2-site	1192	cis-acting regulatory element involved in zein metabolism regulation
CgoSPL3	O2-site	1408	cis-acting regulatory element involved in zein metabolism regulation
CgoSPL3	TCA-element	797	cis-acting element involved in salicylic acid responsiveness
CgoSPL3	TCT-motif	1126	part of a light responsive element
CgoSPL3	TGACG-motif	9	cis-acting regulatory element involved in the MeJA-responsiveness
CgoSPL3	TGACG-motif	365	cis-acting regulatory element involved in the MeJA-responsiveness
CgoSPL3	TGACG-motif	438	cis-acting regulatory element involved in the MeJA-responsiveness
CgoSPL3	TGACG-motif	840	cis-acting regulatory element involved in the MeJA-responsiveness
CgoSPL3	TGACG-motif	1194	cis-acting regulatory element involved in the MeJA-responsiveness
CgoSPL3	TGACG-motif	1562	cis-acting regulatory element involved in the MeJA-responsiveness
CgoSPL3	TGA-element	855	auxin-responsive element
CgoSPL4	ABRE	1829	cis-acting element involved in the abscisic acid responsiveness
CgoSPL4	ARE	1290	cis-acting regulatory element essential for the anaerobic induction
CgoSPL4	ARE	1331	cis-acting regulatory element essential for the anaerobic induction
CgoSPL4	ARE	1382	cis-acting regulatory element essential for the anaerobic induction
CgoSPL4	Box 4	1532	part of a conserved DNA module involved in light responsiveness
CgoSPL4	CGTCA-motif	990	cis-acting regulatory element involved in the MeJA-responsiveness
CgoSPL4	circadian	361	cis-acting regulatory element involved in circadian control
CgoSPL4	G-box	1829	cis-acting regulatory element involved in light responsiveness
CgoSPL4	GT1-motif	880	light responsive element
CgoSPL4	LTR	1040	cis-acting element involved in low-temperature responsiveness
CgoSPL4	LTR	1479	cis-acting element involved in low-temperature responsiveness
CgoSPL4	MRE	1147	MYB binding site involved in light responsiveness
CgoSPL4	P-box	1337	gibberellin-responsive element
CgoSPL4	TGACG-motif	990	cis-acting regulatory element involved in the MeJA-responsiveness
CgoSPL5	A-box	235	cis-acting regulatory element
CgoSPL5	ARE	73	cis-acting regulatory element essential for the anaerobic induction
CgoSPL5	ARE	1323	cis-acting regulatory element essential for the anaerobic induction
CgoSPL5	ATCT-motif	1429	part of a conserved DNA module involved in light responsiveness
CgoSPL5	Box 4	316	part of a conserved DNA module involved in light responsiveness
CgoSPL5	Box 4	1131	part of a conserved DNA module involved in light responsiveness
CgoSPL5	GCN4_motif	612	cis-regulatory element involved in endosperm expression
CgoSPL5	GCN4_motif	1047	cis-regulatory element involved in endosperm expression
CgoSPL5	GT1-motif	639	light responsive element
CgoSPL5	I-box	1161	part of a light responsive element
CgoSPL5	MBS	1480	MYB binding site involved in drought-inducibility
CgoSPL5	MBS	1843	MYB binding site involved in drought-inducibility
CgoSPL5	TCA-element	1616	cis-acting element involved in salicylic acid responsiveness
CgoSPL5	TCA-element	1726	cis-acting element involved in salicylic acid responsiveness
CgoSPL5	TCCC-motif	596	part of a light responsive element
CgoSPL5	TCCC-motif	1563	part of a light responsive element
CgoSPL5	TC-rich repeats	1918	cis-acting element involved in defense and stress responsiveness
CgoSPL5	TCT-motif	1748	part of a light responsive element
CgoSPL6	3-AF1 binding site	701	light responsive element
CgoSPL6	A-box	1907	cis-acting regulatory element
CgoSPL6	ABRE	333	cis-acting element involved in the abscisic acid responsiveness
CgoSPL6	ABRE	869	cis-acting element involved in the abscisic acid responsiveness
CgoSPL6	ABRE	1100	cis-acting element involved in the abscisic acid responsiveness
CgoSPL6	Box 4	171	part of a conserved DNA module involved in light responsiveness
CgoSPL6	CAT-box	1931	cis-acting regulatory element related to meristem expression
CgoSPL6	CCAAT-box	1172	MYBHv1 binding site
CgoSPL6	CGTCA-motif	275	cis-acting regulatory element involved in the MeJA-responsiveness
CgoSPL6	CGTCA-motif	413	cis-acting regulatory element involved in the MeJA-responsiveness
CgoSPL6	CGTCA-motif	489	cis-acting regulatory element involved in the MeJA-responsiveness
CgoSPL6	CGTCA-motif	1740	cis-acting regulatory element involved in the MeJA-responsiveness
CgoSPL6	CGTCA-motif	1830	cis-acting regulatory element involved in the MeJA-responsiveness
CgoSPL6	chs-CMA1a	1524	part of a light responsive element
CgoSPL6	GATA-motif	309	part of a light responsive element
CgoSPL6	G-box	1099	cis-acting regulatory element involved in light responsiveness
CgoSPL6	G-Box	333	cis-acting regulatory element involved in light responsiveness
CgoSPL6	G-Box	869	cis-acting regulatory element involved in light responsiveness
CgoSPL6	G-box	1054	cis-acting regulatory element involved in light responsiveness
CgoSPL6	MBS	1273	MYB binding site involved in drought-inducibility
CgoSPL6	MBS	1311	MYB binding site involved in drought-inducibility
CgoSPL6	MRE	1235	MYB binding site involved in light responsiveness
CgoSPL6	O2-site	1354	cis-acting regulatory element involved in zein metabolism regulation
CgoSPL6	O2-site	1733	cis-acting regulatory element involved in zein metabolism regulation
CgoSPL6	O2-site	1798	cis-acting regulatory element involved in zein metabolism regulation
CgoSPL6	O2-site	1893	cis-acting regulatory element involved in zein metabolism regulation
CgoSPL6	TCA-element	1008	cis-acting element involved in salicylic acid responsiveness
CgoSPL6	TCT-motif	1076	part of a light responsive element
CgoSPL6	TGACG-motif	275	cis-acting regulatory element involved in the MeJA-responsiveness
CgoSPL6	TGACG-motif	413	cis-acting regulatory element involved in the MeJA-responsiveness
CgoSPL6	TGACG-motif	489	cis-acting regulatory element involved in the MeJA-responsiveness
CgoSPL6	TGACG-motif	1740	cis-acting regulatory element involved in the MeJA-responsiveness
CgoSPL6	TGACG-motif	1830	cis-acting regulatory element involved in the MeJA-responsiveness
CgoSPL7	ARE	13	cis-acting regulatory element essential for the anaerobic induction
CgoSPL7	ARE	445	cis-acting regulatory element essential for the anaerobic induction
CgoSPL7	Box 4	182	part of a conserved DNA module involved in light responsiveness
CgoSPL7	Box 4	1372	part of a conserved DNA module involved in light responsiveness
CgoSPL7	chs-CMA1a	770	part of a light responsive element
CgoSPL7	circadian	727	cis-acting regulatory element involved in circadian control
CgoSPL7	LTR	1076	cis-acting element involved in low-temperature responsiveness
CgoSPL7	LTR	1272	cis-acting element involved in low-temperature responsiveness
CgoSPL7	MBS	1842	MYB binding site involved in drought-inducibility
CgoSPL7	Sp1	1911	light responsive element
CgoSPL7	TC-rich repeats	1737	cis-acting element involved in defense and stress responsiveness
CgoSPL7	TCT-motif	1741	part of a light responsive element
CgoSPL8	3-AF1 binding site	1533	light responsive element
CgoSPL8	ARE	1552	cis-acting regulatory element essential for the anaerobic induction
CgoSPL8	ARE	1719	cis-acting regulatory element essential for the anaerobic induction
CgoSPL8	Box 4	248	part of a conserved DNA module involved in light responsiveness
CgoSPL8	Box 4	615	part of a conserved DNA module involved in light responsiveness
CgoSPL8	Box 4	787	part of a conserved DNA module involved in light responsiveness
CgoSPL8	GATA-motif	1910	part of a light responsive element
CgoSPL8	I-box	1912	part of a light responsive element
CgoSPL8	MRE	1044	MYB binding site involved in light responsiveness
CgoSPL8	MRE	1786	MYB binding site involved in light responsiveness
CgoSPL8	TCA-element	1519	cis-acting element involved in salicylic acid responsiveness
CgoSPL8	TCT-motif	1460	part of a light responsive element
CgoSPL8	Unnamed__1	616	60K protein binding site
CgoSPL8	Unnamed__1	1974	60K protein binding site
CgoSPL9	Box 4	499	part of a conserved DNA module involved in light responsiveness
CgoSPL9	Box 4	1324	part of a conserved DNA module involved in light responsiveness
CgoSPL9	Box 4	1421	part of a conserved DNA module involved in light responsiveness
CgoSPL9	Box 4	1539	part of a conserved DNA module involved in light responsiveness
CgoSPL9	CCAAT-box	1952	MYBHv1 binding site
CgoSPL9	GCN4_motif	1430	cis-regulatory element involved in endosperm expression
CgoSPL9	GCN4_motif	1581	cis-regulatory element involved in endosperm expression
CgoSPL9	GT1-motif	581	light responsive element
CgoSPL9	GT1-motif	580	light responsive element
CgoSPL9	MBS	1968	MYB binding site involved in drought-inducibility
CgoSPL9	O2-site	348	cis-acting regulatory element involved in zein metabolism regulation
CgoSPL9	TCA-element	862	cis-acting element involved in salicylic acid responsiveness
CgoSPL9	TCCC-motif	1309	part of a light responsive element
CgoSPL9	TCT-motif	1191	part of a light responsive element
CgoSPL9	Unnamed__1	1687	60K protein binding site
CgoSPL9	Unnamed__1	1691	60K protein binding site
CgoSPL9	Unnamed__1	1760	60K protein binding site
CgoSPL10	ABRE	613	cis-acting element involved in the abscisic acid responsiveness
CgoSPL10	ARE	1992	cis-acting regulatory element essential for the anaerobic induction
CgoSPL10	Box 4	103	part of a conserved DNA module involved in light responsiveness
CgoSPL10	Box 4	754	part of a conserved DNA module involved in light responsiveness
CgoSPL10	Box 4	1217	part of a conserved DNA module involved in light responsiveness
CgoSPL10	Box 4	1433	part of a conserved DNA module involved in light responsiveness
CgoSPL10	Box 4	1554	part of a conserved DNA module involved in light responsiveness
CgoSPL10	circadian	1884	cis-acting regulatory element involved in circadian control
CgoSPL10	GARE-motif	515	gibberellin-responsive element
CgoSPL10	GATA-motif	374	part of a light responsive element
CgoSPL10	GATA-motif	1770	part of a light responsive element
CgoSPL10	G-box	613	cis-acting regulatory element involved in light responsiveness
CgoSPL10	GT1-motif	90	light responsive element
CgoSPL10	GT1-motif	127	light responsive element
CgoSPL10	GT1-motif	1723	light responsive element
CgoSPL10	GT1-motif	89	light responsive element
CgoSPL10	LTR	1009	cis-acting element involved in low-temperature responsiveness
CgoSPL10	MBS	262	MYB binding site involved in drought-inducibility
CgoSPL10	P-box	892	gibberellin-responsive element
CgoSPL10	TCA-element	1756	cis-acting element involved in salicylic acid responsiveness
CgoSPL10	TCCC-motif	1845	part of a light responsive element
CgoSPL11	ABRE	606	cis-acting element involved in the abscisic acid responsiveness
CgoSPL11	ARE	1991	cis-acting regulatory element essential for the anaerobic induction
CgoSPL11	Box 4	96	part of a conserved DNA module involved in light responsiveness
CgoSPL11	Box 4	747	part of a conserved DNA module involved in light responsiveness
CgoSPL11	Box 4	1208	part of a conserved DNA module involved in light responsiveness
CgoSPL11	Box 4	1567	part of a conserved DNA module involved in light responsiveness
CgoSPL11	circadian	1883	cis-acting regulatory element involved in circadian control
CgoSPL11	GARE-motif	508	gibberellin-responsive element
CgoSPL11	GATA-motif	367	part of a light responsive element
CgoSPL11	GATA-motif	1552	part of a light responsive element
CgoSPL11	GATA-motif	1783	part of a light responsive element
CgoSPL11	G-box	606	cis-acting regulatory element involved in light responsiveness
CgoSPL11	GC-motif	1685	enhancer-like element involved in anoxic specific inducibility
CgoSPL11	GT1-motif	120	light responsive element
CgoSPL11	GT1-motif	1736	light responsive element
CgoSPL11	GT1-motif	1426	light responsive element
CgoSPL11	MBS	255	MYB binding site involved in drought-inducibility
CgoSPL11	MBS	1852	MYB binding site involved in drought-inducibility
CgoSPL11	P-box	885	gibberellin-responsive element
CgoSPL11	TCA-element	1769	cis-acting element involved in salicylic acid responsiveness
CgoSPL11	TCCC-motif	1844	part of a light responsive element
CgoSPL12	A-box	1529	cis-acting regulatory element
CgoSPL12	AE-box	1698	part of a module for light response
CgoSPL12	ARE	1316	cis-acting regulatory element essential for the anaerobic induction
CgoSPL12	ARE	1663	cis-acting regulatory element essential for the anaerobic induction
CgoSPL12	ARE	1795	cis-acting regulatory element essential for the anaerobic induction
CgoSPL12	Box 4	301	part of a conserved DNA module involved in light responsiveness
CgoSPL12	Box 4	466	part of a conserved DNA module involved in light responsiveness
CgoSPL12	Box 4	508	part of a conserved DNA module involved in light responsiveness
CgoSPL12	Box 4	612	part of a conserved DNA module involved in light responsiveness
CgoSPL12	Box 4	838	part of a conserved DNA module involved in light responsiveness
CgoSPL12	Box 4	1036	part of a conserved DNA module involved in light responsiveness
CgoSPL12	Box 4	1052	part of a conserved DNA module involved in light responsiveness
CgoSPL12	Box 4	1185	part of a conserved DNA module involved in light responsiveness
CgoSPL12	CAT-box	633	cis-acting regulatory element related to meristem expression
CgoSPL12	CAT-box	1678	cis-acting regulatory element related to meristem expression
CgoSPL12	GATA-motif	1608	part of a light responsive element
CgoSPL12	MRE	602	MYB binding site involved in light responsiveness
CgoSPL12	MRE	695	MYB binding site involved in light responsiveness
CgoSPL12	Sp1	1570	light responsive element
CgoSPL12	Sp1	1575	light responsive element
CgoSPL12	Sp1	1580	light responsive element
CgoSPL12	TCA-element	64	cis-acting element involved in salicylic acid responsiveness
CgoSPL12	TCA-element	625	cis-acting element involved in salicylic acid responsiveness
CgoSPL12	TCA-element	813	cis-acting element involved in salicylic acid responsiveness
CgoSPL12	TCCC-motif	1604	part of a light responsive element
CgoSPL12	TCT-motif	679	part of a light responsive element
CgoSPL13	ABRE	809	cis-acting element involved in the abscisic acid responsiveness
CgoSPL13	ARE	1481	cis-acting regulatory element essential for the anaerobic induction
CgoSPL13	ARE	1812	cis-acting regulatory element essential for the anaerobic induction
CgoSPL13	Box 4	91	part of a conserved DNA module involved in light responsiveness
CgoSPL13	Box 4	307	part of a conserved DNA module involved in light responsiveness
CgoSPL13	Box 4	451	part of a conserved DNA module involved in light responsiveness
CgoSPL13	Box 4	492	part of a conserved DNA module involved in light responsiveness
CgoSPL13	Box 4	615	part of a conserved DNA module involved in light responsiveness
CgoSPL13	CCAAT-box	1458	MYBHv1 binding site
CgoSPL13	CGTCA-motif	21	cis-acting regulatory element involved in the MeJA-responsiveness
CgoSPL13	circadian	1189	cis-acting regulatory element involved in circadian control
CgoSPL13	GA-motif	177	part of a light responsive element
CgoSPL13	GARE-motif	1560	gibberellin-responsive element
CgoSPL13	GATA-motif	942	part of a light responsive element
CgoSPL13	G-box	809	cis-acting regulatory element involved in light responsiveness
CgoSPL13	LTR	380	cis-acting element involved in low-temperature responsiveness
CgoSPL13	MBS	1477	MYB binding site involved in drought-inducibility
CgoSPL13	MRE	427	MYB binding site involved in light responsiveness
CgoSPL13	O2-site	47	cis-acting regulatory element involved in zein metabolism regulation
CgoSPL13	TCCC-motif	58	part of a light responsive element
CgoSPL13	TCT-motif	1930	part of a light responsive element
CgoSPL13	TGACG-motif	21	cis-acting regulatory element involved in the MeJA-responsiveness
CgoSPL14	A-box	48	cis-acting regulatory element
CgoSPL14	ABRE	1161	cis-acting element involved in the abscisic acid responsiveness
CgoSPL14	ATCT-motif	78	part of a conserved DNA module involved in light responsiveness
CgoSPL14	ATCT-motif	1873	part of a conserved DNA module involved in light responsiveness
CgoSPL14	Box 4	442	part of a conserved DNA module involved in light responsiveness
CgoSPL14	Box 4	496	part of a conserved DNA module involved in light responsiveness
CgoSPL14	Box 4	1261	part of a conserved DNA module involved in light responsiveness
CgoSPL14	CAT-box	1215	cis-acting regulatory element related to meristem expression
CgoSPL14	CGTCA-motif	42	cis-acting regulatory element involved in the MeJA-responsiveness
CgoSPL14	CGTCA-motif	1327	cis-acting regulatory element involved in the MeJA-responsiveness
CgoSPL14	chs-CMA1a	815	part of a light responsive element
CgoSPL14	chs-CMA1a	877	part of a light responsive element
CgoSPL14	circadian	357	cis-acting regulatory element involved in circadian control
CgoSPL14	circadian	1804	cis-acting regulatory element involved in circadian control
CgoSPL14	GT1-motif	130	light responsive element
CgoSPL14	MBS	1705	MYB binding site involved in drought-inducibility
CgoSPL14	P-box	2	gibberellin-responsive element
CgoSPL14	P-box	990	gibberellin-responsive element
CgoSPL14	TCT-motif	1091	part of a light responsive element
CgoSPL14	TCT-motif	1623	part of a light responsive element
CgoSPL14	TGACG-motif	42	cis-acting regulatory element involved in the MeJA-responsiveness
CgoSPL14	TGACG-motif	1327	cis-acting regulatory element involved in the MeJA-responsiveness
CgoSPL14	Unnamed__1	671	60K protein binding site
CgoSPL15	Box 4	496	part of a conserved DNA module involved in light responsiveness
CgoSPL15	Box 4	558	part of a conserved DNA module involved in light responsiveness
CgoSPL15	Box 4	583	part of a conserved DNA module involved in light responsiveness
CgoSPL15	Box 4	587	part of a conserved DNA module involved in light responsiveness
CgoSPL15	Box 4	591	part of a conserved DNA module involved in light responsiveness
CgoSPL15	Box 4	680	part of a conserved DNA module involved in light responsiveness
CgoSPL15	Box 4	730	part of a conserved DNA module involved in light responsiveness
CgoSPL15	Box 4	833	part of a conserved DNA module involved in light responsiveness
CgoSPL15	Box 4	912	part of a conserved DNA module involved in light responsiveness
CgoSPL15	Box 4	919	part of a conserved DNA module involved in light responsiveness
CgoSPL15	Box 4	1049	part of a conserved DNA module involved in light responsiveness
CgoSPL15	Box 4	1069	part of a conserved DNA module involved in light responsiveness
CgoSPL15	GA-motif	1002	part of a light responsive element
CgoSPL15	GA-motif	1826	part of a light responsive element
CgoSPL15	GT1-motif	1669	light responsive element
CgoSPL15	GT1-motif	1671	light responsive element
CgoSPL15	LTR	129	cis-acting element involved in low-temperature responsiveness
CgoSPL15	LTR	280	cis-acting element involved in low-temperature responsiveness
CgoSPL15	MBS	1216	MYB binding site involved in drought-inducibility
CgoSPL15	MBS	1882	MYB binding site involved in drought-inducibility
CgoSPL16	ATCT-motif	260	part of a conserved DNA module involved in light responsiveness
CgoSPL16	Box 4	209	part of a conserved DNA module involved in light responsiveness
CgoSPL16	Box 4	220	part of a conserved DNA module involved in light responsiveness
CgoSPL16	Box 4	923	part of a conserved DNA module involved in light responsiveness
CgoSPL16	Box 4	970	part of a conserved DNA module involved in light responsiveness
CgoSPL16	Box 4	1482	part of a conserved DNA module involved in light responsiveness
CgoSPL16	Box 4	1868	part of a conserved DNA module involved in light responsiveness
CgoSPL16	CAT-box	1009	cis-acting regulatory element related to meristem expression
CgoSPL16	CGTCA-motif	1553	cis-acting regulatory element involved in the MeJA-responsiveness
CgoSPL16	GA-motif	1063	part of a light responsive element
CgoSPL16	GATA-motif	530	part of a light responsive element
CgoSPL16	G-box	1005	cis-acting regulatory element involved in light responsiveness
CgoSPL16	GCN4_motif	1172	cis-regulatory element involved in endosperm expression
CgoSPL16	GT1-motif	239	light responsive element
CgoSPL16	GT1-motif	1588	light responsive element
CgoSPL16	O2-site	1579	cis-acting regulatory element involved in zein metabolism regulation
CgoSPL16	P-box	417	gibberellin-responsive element
CgoSPL16	TC-rich repeats	190	cis-acting element involved in defense and stress responsiveness
CgoSPL16	TCT-motif	190	part of a light responsive element
CgoSPL16	TGACG-motif	1553	cis-acting regulatory element involved in the MeJA-responsiveness
DchSPL1	ABRE	546	cis-acting element involved in the abscisic acid responsiveness
DchSPL1	ABRE	1144	cis-acting element involved in the abscisic acid responsiveness
DchSPL1	ABRE	1246	cis-acting element involved in the abscisic acid responsiveness
DchSPL1	ABRE	1247	cis-acting element involved in the abscisic acid responsiveness
DchSPL1	AE-box	1126	part of a module for light response
DchSPL1	ARE	1640	cis-acting regulatory element essential for the anaerobic induction
DchSPL1	ATCT-motif	698	part of a conserved DNA module involved in light responsiveness
DchSPL1	Box 4	678	part of a conserved DNA module involved in light responsiveness
DchSPL1	Box 4	1094	part of a conserved DNA module involved in light responsiveness
DchSPL1	Box 4	1258	part of a conserved DNA module involved in light responsiveness
DchSPL1	CAT-box	401	cis-acting regulatory element related to meristem expression
DchSPL1	CGTCA-motif	62	cis-acting regulatory element involved in the MeJA-responsiveness
DchSPL1	CGTCA-motif	548	cis-acting regulatory element involved in the MeJA-responsiveness
DchSPL1	G-box	1246	cis-acting regulatory element involved in light responsiveness
DchSPL1	G-Box	1246	cis-acting regulatory element involved in light responsiveness
DchSPL1	G-box	546	cis-acting regulatory element involved in light responsiveness
DchSPL1	G-box	1426	cis-acting regulatory element involved in light responsiveness
DchSPL1	GC-motif	1296	enhancer-like element involved in anoxic specific inducibility
DchSPL1	LTR	1139	cis-acting element involved in low-temperature responsiveness
DchSPL1	MBS	1696	MYB binding site involved in drought-inducibility
DchSPL1	MRE	1616	MYB binding site involved in light responsiveness
DchSPL1	O2-site	545	cis-acting regulatory element involved in zein metabolism regulation
DchSPL1	Sp1	1305	light responsive element
DchSPL1	TCA-element	1365	cis-acting element involved in salicylic acid responsiveness
DchSPL1	TC-rich repeats	1129	cis-acting element involved in defense and stress responsiveness
DchSPL1	TGACG-motif	62	cis-acting regulatory element involved in the MeJA-responsiveness
DchSPL1	TGACG-motif	548	cis-acting regulatory element involved in the MeJA-responsiveness
DchSPL2	A-box	757	cis-acting regulatory element
DchSPL2	ABRE	101	cis-acting element involved in the abscisic acid responsiveness
DchSPL2	ABRE	1352	cis-acting element involved in the abscisic acid responsiveness
DchSPL2	ABRE	1592	cis-acting element involved in the abscisic acid responsiveness
DchSPL2	ARE	1010	cis-acting regulatory element essential for the anaerobic induction
DchSPL2	ARE	1037	cis-acting regulatory element essential for the anaerobic induction
DchSPL2	Box 4	876	part of a conserved DNA module involved in light responsiveness
DchSPL2	Box 4	1684	part of a conserved DNA module involved in light responsiveness
DchSPL2	CAT-box	697	cis-acting regulatory element related to meristem expression
DchSPL2	CGTCA-motif	195	cis-acting regulatory element involved in the MeJA-responsiveness
DchSPL2	CGTCA-motif	242	cis-acting regulatory element involved in the MeJA-responsiveness
DchSPL2	CGTCA-motif	1258	cis-acting regulatory element involved in the MeJA-responsiveness
DchSPL2	CGTCA-motif	1354	cis-acting regulatory element involved in the MeJA-responsiveness
DchSPL2	CGTCA-motif	1498	cis-acting regulatory element involved in the MeJA-responsiveness
DchSPL2	CGTCA-motif	1594	cis-acting regulatory element involved in the MeJA-responsiveness
DchSPL2	CGTCA-motif	1984	cis-acting regulatory element involved in the MeJA-responsiveness
DchSPL2	GATA-motif	1215	part of a light responsive element
DchSPL2	GATA-motif	1455	part of a light responsive element
DchSPL2	G-Box	101	cis-acting regulatory element involved in light responsiveness
DchSPL2	G-box	1352	cis-acting regulatory element involved in light responsiveness
DchSPL2	G-box	1592	cis-acting regulatory element involved in light responsiveness
DchSPL2	LTR	1867	cis-acting element involved in low-temperature responsiveness
DchSPL2	O2-site	735	cis-acting regulatory element involved in zein metabolism regulation
DchSPL2	TCA-element	48	cis-acting element involved in salicylic acid responsiveness
DchSPL2	TCT-motif	1201	part of a light responsive element
DchSPL2	TGACG-motif	195	cis-acting regulatory element involved in the MeJA-responsiveness
DchSPL2	TGACG-motif	242	cis-acting regulatory element involved in the MeJA-responsiveness
DchSPL2	TGACG-motif	1258	cis-acting regulatory element involved in the MeJA-responsiveness
DchSPL2	TGACG-motif	1354	cis-acting regulatory element involved in the MeJA-responsiveness
DchSPL2	TGACG-motif	1498	cis-acting regulatory element involved in the MeJA-responsiveness
DchSPL2	TGACG-motif	1594	cis-acting regulatory element involved in the MeJA-responsiveness
DchSPL2	TGACG-motif	1984	cis-acting regulatory element involved in the MeJA-responsiveness
DchSPL3	3-AF1 binding site	823	light responsive element
DchSPL3	A-box	17	cis-acting regulatory element
DchSPL3	AE-box	925	part of a module for light response
DchSPL3	ARE	503	cis-acting regulatory element essential for the anaerobic induction
DchSPL3	ARE	1558	cis-acting regulatory element essential for the anaerobic induction
DchSPL3	Box 4	1678	part of a conserved DNA module involved in light responsiveness
DchSPL3	CAT-box	233	cis-acting regulatory element related to meristem expression
DchSPL3	CCAAT-box	854	MYBHv1 binding site
DchSPL3	CCAAT-box	1404	MYBHv1 binding site
DchSPL3	CGTCA-motif	1541	cis-acting regulatory element involved in the MeJA-responsiveness
DchSPL3	circadian	433	cis-acting regulatory element involved in circadian control
DchSPL3	GATA-motif	513	part of a light responsive element
DchSPL3	GC-motif	1062	?
DchSPL3	GC-motif	1730	enhancer-like element involved in anoxic specific inducibility
DchSPL3	GT1-motif	368	light responsive element
DchSPL3	GT1-motif	441	light responsive element
DchSPL3	GT1-motif	627	light responsive element
DchSPL3	GT1-motif	1021	light responsive element
DchSPL3	MBS	326	MYB binding site involved in drought-inducibility
DchSPL3	TCA-element	885	cis-acting element involved in salicylic acid responsiveness
DchSPL3	TCA-element	1343	cis-acting element involved in salicylic acid responsiveness
DchSPL3	TCA-element	1355	cis-acting element involved in salicylic acid responsiveness
DchSPL3	TCA-element	1897	cis-acting element involved in salicylic acid responsiveness
DchSPL3	TCCC-motif	1927	part of a light responsive element
DchSPL3	TC-rich repeats	8	cis-acting element involved in defense and stress responsiveness
DchSPL3	TCT-motif	8	part of a light responsive element
DchSPL3	TCT-motif	360	part of a light responsive element
DchSPL3	TGACG-motif	1541	cis-acting regulatory element involved in the MeJA-responsiveness
DchSPL4	3-AF1 binding site	465	light responsive element
DchSPL4	3-AF1 binding site	777	light responsive element
DchSPL4	3-AF1 binding site	1606	light responsive element
DchSPL4	ABRE	456	cis-acting element involved in the abscisic acid responsiveness
DchSPL4	ARE	500	cis-acting regulatory element essential for the anaerobic induction
DchSPL4	ARE	1549	cis-acting regulatory element essential for the anaerobic induction
DchSPL4	ARE	1591	cis-acting regulatory element essential for the anaerobic induction
DchSPL4	Box 4	376	part of a conserved DNA module involved in light responsiveness
DchSPL4	CGTCA-motif	366	cis-acting regulatory element involved in the MeJA-responsiveness
DchSPL4	CGTCA-motif	1229	cis-acting regulatory element involved in the MeJA-responsiveness
DchSPL4	G-Box	456	cis-acting regulatory element involved in light responsiveness
DchSPL4	LTR	1693	cis-acting element involved in low-temperature responsiveness
DchSPL4	TCA-element	1715	cis-acting element involved in salicylic acid responsiveness
DchSPL4	TCCC-motif	1273	part of a light responsive element
DchSPL4	TCT-motif	1175	part of a light responsive element
DchSPL4	TCT-motif	1612	part of a light responsive element
DchSPL4	TGACG-motif	366	cis-acting regulatory element involved in the MeJA-responsiveness
DchSPL4	TGACG-motif	1229	cis-acting regulatory element involved in the MeJA-responsiveness
DchSPL5	AE-box	173	part of a module for light response
DchSPL5	ARE	219	cis-acting regulatory element essential for the anaerobic induction
DchSPL5	ATCT-motif	1828	part of a conserved DNA module involved in light responsiveness
DchSPL5	Box 4	1361	part of a conserved DNA module involved in light responsiveness
DchSPL5	CAT-box	1797	cis-acting regulatory element related to meristem expression
DchSPL5	CGTCA-motif	245	cis-acting regulatory element involved in the MeJA-responsiveness
DchSPL5	CGTCA-motif	1002	cis-acting regulatory element involved in the MeJA-responsiveness
DchSPL5	GA-motif	361	part of a light responsive element
DchSPL5	GARE-motif	1240	gibberellin-responsive element
DchSPL5	GATA-motif	500	part of a light responsive element
DchSPL5	GATA-motif	88	part of a light responsive element
DchSPL5	G-box	817	cis-acting regulatory element involved in light responsiveness
DchSPL5	I-box	86	part of a light responsive element
DchSPL5	P-box	64	gibberellin-responsive element
DchSPL5	TC-rich repeats	588	cis-acting element involved in defense and stress responsiveness
DchSPL5	TC-rich repeats	759	cis-acting element involved in defense and stress responsiveness
DchSPL5	TCT-motif	763	part of a light responsive element
DchSPL5	TGACG-motif	245	cis-acting regulatory element involved in the MeJA-responsiveness
DchSPL5	TGACG-motif	1002	cis-acting regulatory element involved in the MeJA-responsiveness
DchSPL6	A-box	1269	cis-acting regulatory element
DchSPL6	A-box	1956	cis-acting regulatory element
DchSPL6	ABRE	716	cis-acting element involved in the abscisic acid responsiveness
DchSPL6	Box 4	394	part of a conserved DNA module involved in light responsiveness
DchSPL6	Box 4	1782	part of a conserved DNA module involved in light responsiveness
DchSPL6	CGTCA-motif	1005	cis-acting regulatory element involved in the MeJA-responsiveness
DchSPL6	GARE-motif	1990	gibberellin-responsive element
DchSPL6	G-box	43	cis-acting regulatory element involved in light responsiveness
DchSPL6	G-box	715	cis-acting regulatory element involved in light responsiveness
DchSPL6	G-box	714	cis-acting regulatory element involved in light responsiveness
DchSPL6	GT1-motif	845	light responsive element
DchSPL6	MBS	873	MYB binding site involved in drought-inducibility
DchSPL6	MBS	997	MYB binding site involved in drought-inducibility
DchSPL6	MRE	1327	MYB binding site involved in light responsiveness
DchSPL6	Sp1	191	light responsive element
DchSPL6	TCA-element	1616	cis-acting element involved in salicylic acid responsiveness
DchSPL6	TC-rich repeats	480	cis-acting element involved in defense and stress responsiveness
DchSPL6	TCT-motif	484	part of a light responsive element
DchSPL6	TCT-motif	1514	part of a light responsive element
DchSPL6	TCT-motif	1874	part of a light responsive element
DchSPL6	TGACG-motif	1005	cis-acting regulatory element involved in the MeJA-responsiveness
DchSPL7	A-box	282	cis-acting regulatory element
DchSPL7	ABRE	1531	cis-acting element involved in the abscisic acid responsiveness
DchSPL7	ABRE	1798	cis-acting element involved in the abscisic acid responsiveness
DchSPL7	ARE	412	cis-acting regulatory element essential for the anaerobic induction
DchSPL7	ARE	1283	cis-acting regulatory element essential for the anaerobic induction
DchSPL7	ARE	1371	cis-acting regulatory element essential for the anaerobic induction
DchSPL7	ARE	1376	cis-acting regulatory element essential for the anaerobic induction
DchSPL7	ARE	1574	cis-acting regulatory element essential for the anaerobic induction
DchSPL7	Box 4	820	part of a conserved DNA module involved in light responsiveness
DchSPL7	Box 4	828	part of a conserved DNA module involved in light responsiveness
DchSPL7	Box 4	1077	part of a conserved DNA module involved in light responsiveness
DchSPL7	CCAAT-box	115	MYBHv1 binding site
DchSPL7	CCAAT-box	141	MYBHv1 binding site
DchSPL7	circadian	592	cis-acting regulatory element involved in circadian control
DchSPL7	GA-motif	467	part of a light responsive element
DchSPL7	GATA-motif	1889	part of a light responsive element
DchSPL7	G-box	1530	cis-acting regulatory element involved in light responsiveness
DchSPL7	G-box	1798	cis-acting regulatory element involved in light responsiveness
DchSPL7	GC-motif	41	enhancer-like element involved in anoxic specific inducibility
DchSPL7	GT1-motif	278	light responsive element
DchSPL7	GT1-motif	328	light responsive element
DchSPL7	GT1-motif	277	light responsive element
DchSPL7	GT1-motif	1499	light responsive element
DchSPL7	GT1-motif	1848	light responsive element
DchSPL7	LTR	448	cis-acting element involved in low-temperature responsiveness
DchSPL7	LTR	1447	cis-acting element involved in low-temperature responsiveness
DchSPL7	LTR	1944	cis-acting element involved in low-temperature responsiveness
DchSPL7	MRE	1145	MYB binding site involved in light responsiveness
DchSPL7	MRE	1966	MYB binding site involved in light responsiveness
DchSPL7	O2-site	1023	cis-acting regulatory element involved in zein metabolism regulation
DchSPL7	O2-site	1487	cis-acting regulatory element involved in zein metabolism regulation
DchSPL7	TCCC-motif	969	part of a light responsive element
DchSPL7	TCCC-motif	1314	part of a light responsive element
DchSPL7	TCT-motif	187	part of a light responsive element
DchSPL7	TCT-motif	364	part of a light responsive element
DchSPL7	TCT-motif	456	part of a light responsive element
DchSPL8	ARE	124	cis-acting regulatory element essential for the anaerobic induction
DchSPL8	ARE	499	cis-acting regulatory element essential for the anaerobic induction
DchSPL8	ATCT-motif	1406	part of a conserved DNA module involved in light responsiveness
DchSPL8	Box 4	539	part of a conserved DNA module involved in light responsiveness
DchSPL8	Box 4	696	part of a conserved DNA module involved in light responsiveness
DchSPL8	Box 4	879	part of a conserved DNA module involved in light responsiveness
DchSPL8	CAT-box	223	cis-acting regulatory element related to meristem expression
DchSPL8	GATA-motif	148	part of a light responsive element
DchSPL8	GCN4_motif	550	cis-regulatory element involved in endosperm expression
DchSPL8	GT1-motif	61	light responsive element
DchSPL8	GT1-motif	1722	light responsive element
DchSPL8	MBS	1841	MYB binding site involved in drought-inducibility
DchSPL8	P-box	1371	gibberellin-responsive element
DchSPL8	TCCC-motif	1541	part of a light responsive element
DchSPL8	TCT-motif	1729	part of a light responsive element
DchSPL9	AE-box	1646	part of a module for light response
DchSPL9	ARE	1031	cis-acting regulatory element essential for the anaerobic induction
DchSPL9	Box 4	58	part of a conserved DNA module involved in light responsiveness
DchSPL9	Box 4	517	part of a conserved DNA module involved in light responsiveness
DchSPL9	CCAAT-box	1931	MYBHv1 binding site
DchSPL9	GATA-motif	949	part of a light responsive element
DchSPL9	GCN4_motif	1371	cis-regulatory element involved in endosperm expression
DchSPL9	GT1-motif	902	light responsive element
DchSPL9	MBS	1433	MYB binding site involved in drought-inducibility
DchSPL9	O2-site	1663	cis-acting regulatory element involved in zein metabolism regulation
DchSPL9	Sp1	74	light responsive element
DchSPL9	Sp1	455	light responsive element
DchSPL9	TCT-motif	1698	part of a light responsive element
DchSPL10	A-box	320	cis-acting regulatory element
DchSPL10	ABRE	367	cis-acting element involved in the abscisic acid responsiveness
DchSPL10	ABRE	368	cis-acting element involved in the abscisic acid responsiveness
DchSPL10	ABRE	852	cis-acting element involved in the abscisic acid responsiveness
DchSPL10	ARE	826	cis-acting regulatory element essential for the anaerobic induction
DchSPL10	ARE	1614	cis-acting regulatory element essential for the anaerobic induction
DchSPL10	ATCT-motif	748	part of a conserved DNA module involved in light responsiveness
DchSPL10	Box 4	1135	part of a conserved DNA module involved in light responsiveness
DchSPL10	Box 4	1273	part of a conserved DNA module involved in light responsiveness
DchSPL10	CAT-box	377	cis-acting regulatory element related to meristem expression
DchSPL10	CGTCA-motif	522	cis-acting regulatory element involved in the MeJA-responsiveness
DchSPL10	CGTCA-motif	582	cis-acting regulatory element involved in the MeJA-responsiveness
DchSPL10	CGTCA-motif	597	cis-acting regulatory element involved in the MeJA-responsiveness
DchSPL10	G-box	367	cis-acting regulatory element involved in light responsiveness
DchSPL10	G-box	852	cis-acting regulatory element involved in light responsiveness
DchSPL10	G-Box	367	cis-acting regulatory element involved in light responsiveness
DchSPL10	GT1-motif	1942	light responsive element
DchSPL10	LTR	1	cis-acting element involved in low-temperature responsiveness
DchSPL10	LTR	1533	cis-acting element involved in low-temperature responsiveness
DchSPL10	MRE	1939	MYB binding site involved in light responsiveness
DchSPL10	Sp1	1426	light responsive element
DchSPL10	Sp1	1885	light responsive element
DchSPL10	TCA-element	1491	cis-acting element involved in salicylic acid responsiveness
DchSPL10	TC-rich repeats	439	cis-acting element involved in defense and stress responsiveness
DchSPL10	TCT-motif	1848	part of a light responsive element
DchSPL10	TGACG-motif	522	cis-acting regulatory element involved in the MeJA-responsiveness
DchSPL10	TGACG-motif	582	cis-acting regulatory element involved in the MeJA-responsiveness
DchSPL10	TGACG-motif	597	cis-acting regulatory element involved in the MeJA-responsiveness
DchSPL10	TGA-element	81	auxin-responsive element
DchSPL11	ABRE	1146	cis-acting element involved in the abscisic acid responsiveness
DchSPL11	AE-box	460	part of a module for light response
DchSPL11	AE-box	851	part of a module for light response
DchSPL11	ARE	341	cis-acting regulatory element essential for the anaerobic induction
DchSPL11	Box 4	65	part of a conserved DNA module involved in light responsiveness
DchSPL11	Box 4	336	part of a conserved DNA module involved in light responsiveness
DchSPL11	Box 4	348	part of a conserved DNA module involved in light responsiveness
DchSPL11	Box 4	674	part of a conserved DNA module involved in light responsiveness
DchSPL11	Box 4	891	part of a conserved DNA module involved in light responsiveness
DchSPL11	CGTCA-motif	1862	cis-acting regulatory element involved in the MeJA-responsiveness
DchSPL11	G-Box	1146	cis-acting regulatory element involved in light responsiveness
DchSPL11	GCN4_motif	1827	cis-regulatory element involved in endosperm expression
DchSPL11	GT1-motif	1435	light responsive element
DchSPL11	I-box	141	part of a light responsive element
DchSPL11	LTR	543	cis-acting element involved in low-temperature responsiveness
DchSPL11	LTR	707	cis-acting element involved in low-temperature responsiveness
DchSPL11	MBS	1907	MYB binding site involved in drought-inducibility
DchSPL11	TC-rich repeats	188	cis-acting element involved in defense and stress responsiveness
DchSPL11	TC-rich repeats	1580	cis-acting element involved in defense and stress responsiveness
DchSPL11	TCT-motif	1584	part of a light responsive element
DchSPL11	TGACG-motif	1862	cis-acting regulatory element involved in the MeJA-responsiveness
DchSPL12	A-box	1940	cis-acting regulatory element
DchSPL12	ABRE	1204	cis-acting element involved in the abscisic acid responsiveness
DchSPL12	ABRE	399	cis-acting element involved in the abscisic acid responsiveness
DchSPL12	ARE	872	cis-acting regulatory element essential for the anaerobic induction
DchSPL12	Box 4	327	part of a conserved DNA module involved in light responsiveness
DchSPL12	Box 4	377	part of a conserved DNA module involved in light responsiveness
DchSPL12	Box 4	901	part of a conserved DNA module involved in light responsiveness
DchSPL12	Box 4	1152	part of a conserved DNA module involved in light responsiveness
DchSPL12	Box 4	1279	part of a conserved DNA module involved in light responsiveness
DchSPL12	Box 4	1539	part of a conserved DNA module involved in light responsiveness
DchSPL12	Box 4	1607	part of a conserved DNA module involved in light responsiveness
DchSPL12	Box 4	1651	part of a conserved DNA module involved in light responsiveness
DchSPL12	CAT-box	828	cis-acting regulatory element related to meristem expression
DchSPL12	CCAAT-box	881	MYBHv1 binding site
DchSPL12	CCAAT-box	1750	MYBHv1 binding site
DchSPL12	CGTCA-motif	894	cis-acting regulatory element involved in the MeJA-responsiveness
DchSPL12	CGTCA-motif	1844	cis-acting regulatory element involved in the MeJA-responsiveness
DchSPL12	G-Box	1204	cis-acting regulatory element involved in light responsiveness
DchSPL12	GT1-motif	1810	light responsive element
DchSPL12	GT1-motif	1849	light responsive element
DchSPL12	GT1-motif	1809	light responsive element
DchSPL12	MRE	2	MYB binding site involved in light responsiveness
DchSPL12	TC-rich repeats	1634	cis-acting element involved in defense and stress responsiveness
DchSPL12	TCT-motif	1213	part of a light responsive element
DchSPL12	TCT-motif	1638	part of a light responsive element
DchSPL12	TGACG-motif	894	cis-acting regulatory element involved in the MeJA-responsiveness
DchSPL12	TGACG-motif	1844	cis-acting regulatory element involved in the MeJA-responsiveness
DchSPL12	TGA-element	740	auxin-responsive element
DchSPL12	Unnamed__1	1567	60K protein binding site
DchSPL13	3-AF1 binding site	76	light responsive element
DchSPL13	3-AF1 binding site	1782	light responsive element
DchSPL13	A-box	1588	cis-acting regulatory element
DchSPL13	A-box	1862	cis-acting regulatory element
DchSPL13	ABRE	364	cis-acting element involved in the abscisic acid responsiveness
DchSPL13	ABRE	1252	cis-acting element involved in the abscisic acid responsiveness
DchSPL13	ABRE	1541	cis-acting element involved in the abscisic acid responsiveness
DchSPL13	ABRE	1854	cis-acting element involved in the abscisic acid responsiveness
DchSPL13	ABRE	1855	cis-acting element involved in the abscisic acid responsiveness
DchSPL13	ABRE	1852	cis-acting element involved in the abscisic acid responsiveness
DchSPL13	Box 4	256	part of a conserved DNA module involved in light responsiveness
DchSPL13	CAT-box	249	cis-acting regulatory element related to meristem expression
DchSPL13	CGTCA-motif	162	cis-acting regulatory element involved in the MeJA-responsiveness
DchSPL13	CGTCA-motif	768	cis-acting regulatory element involved in the MeJA-responsiveness
DchSPL13	CGTCA-motif	1016	cis-acting regulatory element involved in the MeJA-responsiveness
DchSPL13	CGTCA-motif	1539	cis-acting regulatory element involved in the MeJA-responsiveness
DchSPL13	CGTCA-motif	1636	cis-acting regulatory element involved in the MeJA-responsiveness
DchSPL13	CGTCA-motif	1687	cis-acting regulatory element involved in the MeJA-responsiveness
DchSPL13	GATA-motif	1458	part of a light responsive element
DchSPL13	G-box	1252	cis-acting regulatory element involved in light responsiveness
DchSPL13	G-box	1854	cis-acting regulatory element involved in light responsiveness
DchSPL13	G-box	1251	cis-acting regulatory element involved in light responsiveness
DchSPL13	G-Box	364	cis-acting regulatory element involved in light responsiveness
DchSPL13	G-Box	1854	cis-acting regulatory element involved in light responsiveness
DchSPL13	G-box	385	cis-acting regulatory element involved in light responsiveness
DchSPL13	G-box	1540	cis-acting regulatory element involved in light responsiveness
DchSPL13	GC-motif	1726	enhancer-like element involved in anoxic specific inducibility
DchSPL13	MBS	493	MYB binding site involved in drought-inducibility
DchSPL13	MBS	1159	MYB binding site involved in drought-inducibility
DchSPL13	TCA-element	27	cis-acting element involved in salicylic acid responsiveness
DchSPL13	TC-rich repeats	1508	cis-acting element involved in defense and stress responsiveness
DchSPL13	TGACG-motif	162	cis-acting regulatory element involved in the MeJA-responsiveness
DchSPL13	TGACG-motif	768	cis-acting regulatory element involved in the MeJA-responsiveness
DchSPL13	TGACG-motif	1016	cis-acting regulatory element involved in the MeJA-responsiveness
DchSPL13	TGACG-motif	1539	cis-acting regulatory element involved in the MeJA-responsiveness
DchSPL13	TGACG-motif	1636	cis-acting regulatory element involved in the MeJA-responsiveness
DchSPL13	TGACG-motif	1687	cis-acting regulatory element involved in the MeJA-responsiveness
DchSPL14	A-box	1152	cis-acting regulatory element
DchSPL14	ABRE	864	cis-acting element involved in the abscisic acid responsiveness
DchSPL14	ABRE	865	cis-acting element involved in the abscisic acid responsiveness
DchSPL14	ABRE	870	cis-acting element involved in the abscisic acid responsiveness
DchSPL14	ABRE	871	cis-acting element involved in the abscisic acid responsiveness
DchSPL14	ABRE	921	cis-acting element involved in the abscisic acid responsiveness
DchSPL14	ABRE	1076	cis-acting element involved in the abscisic acid responsiveness
DchSPL14	ABRE	1218	cis-acting element involved in the abscisic acid responsiveness
DchSPL14	ABRE	1153	cis-acting element involved in the abscisic acid responsiveness
DchSPL14	AE-box	1552	part of a module for light response
DchSPL14	ARE	1442	cis-acting regulatory element essential for the anaerobic induction
DchSPL14	ARE	1559	cis-acting regulatory element essential for the anaerobic induction
DchSPL14	ATCT-motif	1901	part of a conserved DNA module involved in light responsiveness
DchSPL14	Box 4	620	part of a conserved DNA module involved in light responsiveness
DchSPL14	CAT-box	1976	cis-acting regulatory element related to meristem expression
DchSPL14	CCAAT-box	1178	MYBHv1 binding site
DchSPL14	CGTCA-motif	154	cis-acting regulatory element involved in the MeJA-responsiveness
DchSPL14	CGTCA-motif	555	cis-acting regulatory element involved in the MeJA-responsiveness
DchSPL14	CGTCA-motif	1216	cis-acting regulatory element involved in the MeJA-responsiveness
DchSPL14	GATA-motif	94	part of a light responsive element
DchSPL14	G-box	862	cis-acting regulatory element involved in light responsiveness
DchSPL14	G-box	864	cis-acting regulatory element involved in light responsiveness
DchSPL14	G-box	870	cis-acting regulatory element involved in light responsiveness
DchSPL14	G-Box	864	cis-acting regulatory element involved in light responsiveness
DchSPL14	G-Box	870	cis-acting regulatory element involved in light responsiveness
DchSPL14	G-Box	921	cis-acting regulatory element involved in light responsiveness
DchSPL14	G-Box	1076	cis-acting regulatory element involved in light responsiveness
DchSPL14	G-box	1217	cis-acting regulatory element involved in light responsiveness
DchSPL14	I-box	666	part of a light responsive element
DchSPL14	I-box	668	part of a light responsive element
DchSPL14	I-box	921	part of a light responsive element
DchSPL14	LTR	1529	cis-acting element involved in low-temperature responsiveness
DchSPL14	MBS	1032	MYB binding site involved in drought-inducibility
DchSPL14	MBS	1317	MYB binding site involved in drought-inducibility
DchSPL14	MRE	452	MYB binding site involved in light responsiveness
DchSPL14	O2-site	1214	cis-acting regulatory element involved in zein metabolism regulation
DchSPL14	Sp1	982	light responsive element
DchSPL14	TCCC-motif	1292	part of a light responsive element
DchSPL14	TC-rich repeats	1625	cis-acting element involved in defense and stress responsiveness
DchSPL14	TGACG-motif	154	cis-acting regulatory element involved in the MeJA-responsiveness
DchSPL14	TGACG-motif	555	cis-acting regulatory element involved in the MeJA-responsiveness
DchSPL14	TGACG-motif	1216	cis-acting regulatory element involved in the MeJA-responsiveness
DchSPL15	ABRE	801	cis-acting element involved in the abscisic acid responsiveness
DchSPL15	ABRE	897	cis-acting element involved in the abscisic acid responsiveness
DchSPL15	ARE	1876	cis-acting regulatory element essential for the anaerobic induction
DchSPL15	Box 4	1144	part of a conserved DNA module involved in light responsiveness
DchSPL15	Box 4	1148	part of a conserved DNA module involved in light responsiveness
DchSPL15	CGTCA-motif	798	cis-acting regulatory element involved in the MeJA-responsiveness
DchSPL15	CGTCA-motif	803	cis-acting regulatory element involved in the MeJA-responsiveness
DchSPL15	CGTCA-motif	856	cis-acting regulatory element involved in the MeJA-responsiveness
DchSPL15	circadian	1858	cis-acting regulatory element involved in circadian control
DchSPL15	G-box	897	cis-acting regulatory element involved in light responsiveness
DchSPL15	G-box	801	cis-acting regulatory element involved in light responsiveness
DchSPL15	GC-motif	1038	enhancer-like element involved in anoxic specific inducibility
DchSPL15	MBS	1621	MYB binding site involved in drought-inducibility
DchSPL15	O2-site	800	cis-acting regulatory element involved in zein metabolism regulation
DchSPL15	TCA-element	454	cis-acting element involved in salicylic acid responsiveness
DchSPL15	TCCC-motif	922	part of a light responsive element
DchSPL15	TCT-motif	69	part of a light responsive element
DchSPL15	TCT-motif	318	part of a light responsive element
DchSPL15	TCT-motif	991	part of a light responsive element
DchSPL15	TGACG-motif	798	cis-acting regulatory element involved in the MeJA-responsiveness
DchSPL15	TGACG-motif	803	cis-acting regulatory element involved in the MeJA-responsiveness
DchSPL15	TGACG-motif	856	cis-acting regulatory element involved in the MeJA-responsiveness
DchSPL16	AE-box	270	part of a module for light response
DchSPL16	ARE	44	cis-acting regulatory element essential for the anaerobic induction
DchSPL16	ARE	664	cis-acting regulatory element essential for the anaerobic induction
DchSPL16	Box 4	236	part of a conserved DNA module involved in light responsiveness
DchSPL16	Box 4	515	part of a conserved DNA module involved in light responsiveness
DchSPL16	CAT-box	21	cis-acting regulatory element related to meristem expression
DchSPL16	CCAAT-box	1225	MYBHv1 binding site
DchSPL16	CGTCA-motif	878	cis-acting regulatory element involved in the MeJA-responsiveness
DchSPL16	CGTCA-motif	889	cis-acting regulatory element involved in the MeJA-responsiveness
DchSPL16	CGTCA-motif	1508	cis-acting regulatory element involved in the MeJA-responsiveness
DchSPL16	chs-CMA1a	259	part of a light responsive element
DchSPL16	GT1-motif	1139	light responsive element
DchSPL16	GT1-motif	1138	light responsive element
DchSPL16	GT1-motif	1290	light responsive element
DchSPL16	I-box	396	part of a light responsive element
DchSPL16	MBS	61	MYB binding site involved in drought-inducibility
DchSPL16	P-box	1031	gibberellin-responsive element
DchSPL16	TCCC-motif	1056	part of a light responsive element
DchSPL16	TCT-motif	346	part of a light responsive element
DchSPL16	TGACG-motif	878	cis-acting regulatory element involved in the MeJA-responsiveness
DchSPL16	TGACG-motif	889	cis-acting regulatory element involved in the MeJA-responsiveness
DchSPL16	TGACG-motif	1508	cis-acting regulatory element involved in the MeJA-responsiveness
DchSPL16	TGA-element	278	auxin-responsive element
DchSPL16	Unnamed__1	512	60K protein binding site
DchSPL16	Unnamed__1	516	60K protein binding site
DchSPL17	ABRE	553	cis-acting element involved in the abscisic acid responsiveness
DchSPL17	ABRE	1154	cis-acting element involved in the abscisic acid responsiveness
DchSPL17	ABRE	1256	cis-acting element involved in the abscisic acid responsiveness
DchSPL17	ABRE	1257	cis-acting element involved in the abscisic acid responsiveness
DchSPL17	AE-box	1136	part of a module for light response
DchSPL17	ARE	1650	cis-acting regulatory element essential for the anaerobic induction
DchSPL17	Box 4	685	part of a conserved DNA module involved in light responsiveness
DchSPL17	Box 4	1104	part of a conserved DNA module involved in light responsiveness
DchSPL17	Box 4	1268	part of a conserved DNA module involved in light responsiveness
DchSPL17	CAT-box	408	cis-acting regulatory element related to meristem expression
DchSPL17	CGTCA-motif	69	cis-acting regulatory element involved in the MeJA-responsiveness
DchSPL17	CGTCA-motif	555	cis-acting regulatory element involved in the MeJA-responsiveness
DchSPL17	GARE-motif	1755	gibberellin-responsive element
DchSPL17	G-box	1256	cis-acting regulatory element involved in light responsiveness
DchSPL17	G-Box	1256	cis-acting regulatory element involved in light responsiveness
DchSPL17	G-box	553	cis-acting regulatory element involved in light responsiveness
DchSPL17	G-box	1436	cis-acting regulatory element involved in light responsiveness
DchSPL17	GC-motif	1306	enhancer-like element involved in anoxic specific inducibility
DchSPL17	LTR	1149	cis-acting element involved in low-temperature responsiveness
DchSPL17	MBS	1706	MYB binding site involved in drought-inducibility
DchSPL17	MRE	1626	MYB binding site involved in light responsiveness
DchSPL17	O2-site	552	cis-acting regulatory element involved in zein metabolism regulation
DchSPL17	Sp1	1315	light responsive element
DchSPL17	TCA-element	1375	cis-acting element involved in salicylic acid responsiveness
DchSPL17	TC-rich repeats	1139	cis-acting element involved in defense and stress responsiveness
DchSPL17	TGACG-motif	69	cis-acting regulatory element involved in the MeJA-responsiveness
DchSPL17	TGACG-motif	555	cis-acting regulatory element involved in the MeJA-responsiveness
GelSPL1	A-box	1769	cis-acting regulatory element
GelSPL1	ABRE	798	cis-acting element involved in the abscisic acid responsiveness
GelSPL1	ABRE	797	cis-acting element involved in the abscisic acid responsiveness
GelSPL1	AE-box	833	part of a module for light response
GelSPL1	ARE	1600	cis-acting regulatory element essential for the anaerobic induction
GelSPL1	CGTCA-motif	936	cis-acting regulatory element involved in the MeJA-responsiveness
GelSPL1	GA-motif	1512	part of a light responsive element
GelSPL1	GARE-motif	927	gibberellin-responsive element
GelSPL1	GATA-motif	414	part of a light responsive element
GelSPL1	G-box	797	cis-acting regulatory element involved in light responsiveness
GelSPL1	I-box	97	part of a light responsive element
GelSPL1	P-box	366	gibberellin-responsive element
GelSPL1	P-box	858	gibberellin-responsive element
GelSPL1	TCCC-motif	1682	part of a light responsive element
GelSPL1	TCCC-motif	1745	part of a light responsive element
GelSPL1	TGACG-motif	936	cis-acting regulatory element involved in the MeJA-responsiveness
GelSPL1	TGA-element	1254	auxin-responsive element
GelSPL1	TGA-element	1544	auxin-responsive element
GelSPL2	AE-box	171	part of a module for light response
GelSPL2	ARE	54	cis-acting regulatory element essential for the anaerobic induction
GelSPL2	ARE	611	cis-acting regulatory element essential for the anaerobic induction
GelSPL2	ARE	1482	cis-acting regulatory element essential for the anaerobic induction
GelSPL2	ATCT-motif	593	part of a conserved DNA module involved in light responsiveness
GelSPL2	Box 4	397	part of a conserved DNA module involved in light responsiveness
GelSPL2	Box 4	935	part of a conserved DNA module involved in light responsiveness
GelSPL2	Box 4	1016	part of a conserved DNA module involved in light responsiveness
GelSPL2	CGTCA-motif	1089	cis-acting regulatory element involved in the MeJA-responsiveness
GelSPL2	chs-CMA1a	1021	part of a light responsive element
GelSPL2	circadian	331	cis-acting regulatory element involved in circadian control
GelSPL2	circadian	1953	cis-acting regulatory element involved in circadian control
GelSPL2	GA-motif	515	part of a light responsive element
GelSPL2	GA-motif	1181	part of a light responsive element
GelSPL2	GARE-motif	1767	gibberellin-responsive element
GelSPL2	GATA-motif	718	part of a light responsive element
GelSPL2	GATA-motif	830	part of a light responsive element
GelSPL2	GT1-motif	953	light responsive element
GelSPL2	LTR	1056	cis-acting element involved in low-temperature responsiveness
GelSPL2	MBS	280	MYB binding site involved in drought-inducibility
GelSPL2	MBS	747	MYB binding site involved in drought-inducibility
GelSPL2	MBS	1528	MYB binding site involved in drought-inducibility
GelSPL2	TCA-element	1314	cis-acting element involved in salicylic acid responsiveness
GelSPL2	TGACG-motif	1089	cis-acting regulatory element involved in the MeJA-responsiveness
GelSPL3	ABRE	1951	cis-acting element involved in the abscisic acid responsiveness
GelSPL3	Box 4	67	part of a conserved DNA module involved in light responsiveness
GelSPL3	Box 4	1605	part of a conserved DNA module involved in light responsiveness
GelSPL3	Box 4	1775	part of a conserved DNA module involved in light responsiveness
GelSPL3	Box 4	1841	part of a conserved DNA module involved in light responsiveness
GelSPL3	CAT-box	431	cis-acting regulatory element related to meristem expression
GelSPL3	CGTCA-motif	1108	cis-acting regulatory element involved in the MeJA-responsiveness
GelSPL3	CGTCA-motif	1388	cis-acting regulatory element involved in the MeJA-responsiveness
GelSPL3	circadian	475	cis-acting regulatory element involved in circadian control
GelSPL3	circadian	484	cis-acting regulatory element involved in circadian control
GelSPL3	GC-motif	1053	enhancer-like element involved in anoxic specific inducibility
GelSPL3	O2-site	597	cis-acting regulatory element involved in zein metabolism regulation
GelSPL3	P-box	445	gibberellin-responsive element
GelSPL3	Sp1	1168	light responsive element
GelSPL3	TCT-motif	31	part of a light responsive element
GelSPL3	TCT-motif	1563	part of a light responsive element
GelSPL3	TGACG-motif	1108	cis-acting regulatory element involved in the MeJA-responsiveness
GelSPL3	TGACG-motif	1388	cis-acting regulatory element involved in the MeJA-responsiveness
GelSPL4	ARE	586	cis-acting regulatory element essential for the anaerobic induction
GelSPL4	ARE	1161	cis-acting regulatory element essential for the anaerobic induction
GelSPL4	Box 4	1655	part of a conserved DNA module involved in light responsiveness
GelSPL4	GA-motif	1431	part of a light responsive element
GelSPL4	GATA-motif	430	part of a light responsive element
GelSPL4	GATA-motif	1093	part of a light responsive element
GelSPL4	GCN4_motif	1852	cis-regulatory element involved in endosperm expression
GelSPL4	GT1-motif	620	light responsive element
GelSPL4	GT1-motif	66	light responsive element
GelSPL4	MBS	1827	MYB binding site involved in drought-inducibility
GelSPL4	TCT-motif	459	part of a light responsive element
GelSPL4	TCT-motif	1891	part of a light responsive element
GelSPL5	ABRE	303	cis-acting element involved in the abscisic acid responsiveness
GelSPL5	ABRE	503	cis-acting element involved in the abscisic acid responsiveness
GelSPL5	ABRE	854	cis-acting element involved in the abscisic acid responsiveness
GelSPL5	ABRE	1383	cis-acting element involved in the abscisic acid responsiveness
GelSPL5	ABRE	92	cis-acting element involved in the abscisic acid responsiveness
GelSPL5	Box 4	253	part of a conserved DNA module involved in light responsiveness
GelSPL5	Box 4	593	part of a conserved DNA module involved in light responsiveness
GelSPL5	Box 4	1589	part of a conserved DNA module involved in light responsiveness
GelSPL5	Box 4	1615	part of a conserved DNA module involved in light responsiveness
GelSPL5	CGTCA-motif	446	cis-acting regulatory element involved in the MeJA-responsiveness
GelSPL5	CGTCA-motif	505	cis-acting regulatory element involved in the MeJA-responsiveness
GelSPL5	circadian	168	cis-acting regulatory element involved in circadian control
GelSPL5	circadian	172	cis-acting regulatory element involved in circadian control
GelSPL5	G-box	1383	cis-acting regulatory element involved in light responsiveness
GelSPL5	G-Box	303	cis-acting regulatory element involved in light responsiveness
GelSPL5	G-Box	854	cis-acting regulatory element involved in light responsiveness
GelSPL5	G-box	503	cis-acting regulatory element involved in light responsiveness
GelSPL5	LTR	1389	cis-acting element involved in low-temperature responsiveness
GelSPL5	LTR	1427	cis-acting element involved in low-temperature responsiveness
GelSPL5	O2-site	1042	cis-acting regulatory element involved in zein metabolism regulation
GelSPL5	P-box	1946	gibberellin-responsive element
GelSPL5	TGACG-motif	446	cis-acting regulatory element involved in the MeJA-responsiveness
GelSPL5	TGACG-motif	505	cis-acting regulatory element involved in the MeJA-responsiveness
GelSPL5	Unnamed__1	1616	60K protein binding site
GelSPL6	ABRE	1680	cis-acting element involved in the abscisic acid responsiveness
GelSPL6	AE-box	1599	part of a module for light response
GelSPL6	ARE	612	cis-acting regulatory element essential for the anaerobic induction
GelSPL6	ARE	963	cis-acting regulatory element essential for the anaerobic induction
GelSPL6	ARE	1866	cis-acting regulatory element essential for the anaerobic induction
GelSPL6	ATCT-motif	1329	part of a conserved DNA module involved in light responsiveness
GelSPL6	Box 4	777	part of a conserved DNA module involved in light responsiveness
GelSPL6	Box 4	1275	part of a conserved DNA module involved in light responsiveness
GelSPL6	CGTCA-motif	277	cis-acting regulatory element involved in the MeJA-responsiveness
GelSPL6	G-box	66	cis-acting regulatory element involved in light responsiveness
GelSPL6	GCN4_motif	77	cis-regulatory element involved in endosperm expression
GelSPL6	GT1-motif	1958	light responsive element
GelSPL6	LTR	844	cis-acting element involved in low-temperature responsiveness
GelSPL6	O2-site	876	cis-acting regulatory element involved in zein metabolism regulation
GelSPL6	TCCC-motif	1661	part of a light responsive element
GelSPL6	TC-rich repeats	644	cis-acting element involved in defense and stress responsiveness
GelSPL6	TGACG-motif	277	cis-acting regulatory element involved in the MeJA-responsiveness
GelSPL7	ABRE	1679	cis-acting element involved in the abscisic acid responsiveness
GelSPL7	AE-box	1598	part of a module for light response
GelSPL7	ARE	610	cis-acting regulatory element essential for the anaerobic induction
GelSPL7	ARE	961	cis-acting regulatory element essential for the anaerobic induction
GelSPL7	ARE	1866	cis-acting regulatory element essential for the anaerobic induction
GelSPL7	ATCT-motif	1328	part of a conserved DNA module involved in light responsiveness
GelSPL7	Box 4	775	part of a conserved DNA module involved in light responsiveness
GelSPL7	Box 4	1274	part of a conserved DNA module involved in light responsiveness
GelSPL7	CGTCA-motif	275	cis-acting regulatory element involved in the MeJA-responsiveness
GelSPL7	G-box	64	cis-acting regulatory element involved in light responsiveness
GelSPL7	GCN4_motif	75	cis-regulatory element involved in endosperm expression
GelSPL7	GT1-motif	1958	light responsive element
GelSPL7	LTR	842	cis-acting element involved in low-temperature responsiveness
GelSPL7	O2-site	874	cis-acting regulatory element involved in zein metabolism regulation
GelSPL7	TCCC-motif	1660	part of a light responsive element
GelSPL7	TC-rich repeats	642	cis-acting element involved in defense and stress responsiveness
GelSPL7	TC-rich repeats	1771	cis-acting element involved in defense and stress responsiveness
GelSPL7	TGACG-motif	275	cis-acting regulatory element involved in the MeJA-responsiveness
GelSPL8	A-box	1822	cis-acting regulatory element
GelSPL8	A-box	1826	cis-acting regulatory element
GelSPL8	ABRE	1948	cis-acting element involved in the abscisic acid responsiveness
GelSPL8	AE-box	451	part of a module for light response
GelSPL8	ARE	184	cis-acting regulatory element essential for the anaerobic induction
GelSPL8	ARE	1475	cis-acting regulatory element essential for the anaerobic induction
GelSPL8	Box 4	1164	part of a conserved DNA module involved in light responsiveness
GelSPL8	Box 4	1699	part of a conserved DNA module involved in light responsiveness
GelSPL8	CGTCA-motif	1849	cis-acting regulatory element involved in the MeJA-responsiveness
GelSPL8	chs-CMA1a	236	part of a light responsive element
GelSPL8	GARE-motif	630	gibberellin-responsive element
GelSPL8	G-box	1948	cis-acting regulatory element involved in light responsiveness
GelSPL8	MBS	90	MYB binding site involved in drought-inducibility
GelSPL8	Sp1	1514	light responsive element
GelSPL8	TGACG-motif	1849	cis-acting regulatory element involved in the MeJA-responsiveness
GelSPL9	A-box	1977	cis-acting regulatory element
GelSPL9	ARE	412	cis-acting regulatory element essential for the anaerobic induction
GelSPL9	ATCT-motif	444	part of a conserved DNA module involved in light responsiveness
GelSPL9	Box 4	365	part of a conserved DNA module involved in light responsiveness
GelSPL9	Box 4	938	part of a conserved DNA module involved in light responsiveness
GelSPL9	CGTCA-motif	1594	cis-acting regulatory element involved in the MeJA-responsiveness
GelSPL9	chs-CMA1a	719	part of a light responsive element
GelSPL9	chs-CMA1a	810	part of a light responsive element
GelSPL9	circadian	352	cis-acting regulatory element involved in circadian control
GelSPL9	circadian	1479	cis-acting regulatory element involved in circadian control
GelSPL9	G-box	1543	cis-acting regulatory element involved in light responsiveness
GelSPL9	G-box	1726	cis-acting regulatory element involved in light responsiveness
GelSPL9	GT1-motif	775	light responsive element
GelSPL9	I-box	1772	part of a light responsive element
GelSPL9	LTR	1327	cis-acting element involved in low-temperature responsiveness
GelSPL9	MRE	697	MYB binding site involved in light responsiveness
GelSPL9	O2-site	34	cis-acting regulatory element involved in zein metabolism regulation
GelSPL9	O2-site	984	cis-acting regulatory element involved in zein metabolism regulation
GelSPL9	TC-rich repeats	1881	cis-acting element involved in defense and stress responsiveness
GelSPL9	TCT-motif	1885	part of a light responsive element
GelSPL9	TGACG-motif	1594	cis-acting regulatory element involved in the MeJA-responsiveness
GelSPL9	TGA-element	1527	auxin-responsive element
GelSPL9	Unnamed__1	240	60K protein binding site
GelSPL10	A-box	105	cis-acting regulatory element
GelSPL10	A-box	326	cis-acting regulatory element
GelSPL10	ABRE	1914	cis-acting element involved in the abscisic acid responsiveness
GelSPL10	ABRE	1915	cis-acting element involved in the abscisic acid responsiveness
GelSPL10	ABRE	1940	cis-acting element involved in the abscisic acid responsiveness
GelSPL10	ARE	908	cis-acting regulatory element essential for the anaerobic induction
GelSPL10	ARE	1565	cis-acting regulatory element essential for the anaerobic induction
GelSPL10	ARE	1678	cis-acting regulatory element essential for the anaerobic induction
GelSPL10	ATCT-motif	817	part of a conserved DNA module involved in light responsiveness
GelSPL10	Box 4	520	part of a conserved DNA module involved in light responsiveness
GelSPL10	Box 4	524	part of a conserved DNA module involved in light responsiveness
GelSPL10	Box 4	528	part of a conserved DNA module involved in light responsiveness
GelSPL10	Box 4	768	part of a conserved DNA module involved in light responsiveness
GelSPL10	Box 4	1054	part of a conserved DNA module involved in light responsiveness
GelSPL10	Box 4	1176	part of a conserved DNA module involved in light responsiveness
GelSPL10	Box 4	1205	part of a conserved DNA module involved in light responsiveness
GelSPL10	CAT-box	233	cis-acting regulatory element related to meristem expression
GelSPL10	CGTCA-motif	201	cis-acting regulatory element involved in the MeJA-responsiveness
GelSPL10	CGTCA-motif	670	cis-acting regulatory element involved in the MeJA-responsiveness
GelSPL10	CGTCA-motif	1942	cis-acting regulatory element involved in the MeJA-responsiveness
GelSPL10	GARE-motif	270	gibberellin-responsive element
GelSPL10	G-box	1914	cis-acting regulatory element involved in light responsiveness
GelSPL10	G-Box	1914	cis-acting regulatory element involved in light responsiveness
GelSPL10	G-box	62	cis-acting regulatory element involved in light responsiveness
GelSPL10	G-box	1940	cis-acting regulatory element involved in light responsiveness
GelSPL10	MBS	1367	MYB binding site involved in drought-inducibility
GelSPL10	O2-site	1671	cis-acting regulatory element involved in zein metabolism regulation
GelSPL10	TGACG-motif	201	cis-acting regulatory element involved in the MeJA-responsiveness
GelSPL10	TGACG-motif	670	cis-acting regulatory element involved in the MeJA-responsiveness
GelSPL10	TGACG-motif	1942	cis-acting regulatory element involved in the MeJA-responsiveness
GelSPL10	TGA-element	1279	auxin-responsive element
GelSPL10	Unnamed__1	458	60K protein binding site

## Sheet: Table S4
Table S4 The SPLs FPKM in floral organs during flowering
Name	S1-Pe	S1-Se	S1-Gy	S1-lip	S2-Pe	S2-Se	S2-Gy	S2-Lip	S3-Pe	S3-Se	S3-Gy	S3-Lip
CgoSPL1									15.23	28.87	35.94	27.57
CgoSPL2									0	0.05	0	0
CgoSPL3									38.37	47.25	44.79	34.1
CgoSPL4									24.65	25.68	17.61	11.86
CgoSPL5									13.69	17.06	8.6	4.73
CgoSPL6									16.3	14.6	19.74	9.38
CgoSPL7									7.72	8.61	5.03	1.38
CgoSPL8									19.99	39.65	24.82	5.17
CgoSPL9									17.01	28.24	33.83	22.44
CgoSPL10									204.34	257.3	151.09	53.67
CgoSPL11									32.66	56.55	35.48	8.72
CgoSPL12									7.03	11.1	12.45	5.6
CgoSPL13									90.04	82.05	130.04	29.65
CgoSPL14									19.18	25.72	27.6	21.51
CgoSPL15									0.14	0.05	0.07	1.62
CgoSPL16									168.05	140.66	127.88	47.56
DchSPL1	8.25	9.115	7.69	8.4025	7.435	7.445	6.84	7.395	9.98	8.005	7.72	10.235
DchSPL2	28.315	47.59	21.91	34.75	17.385	20.25	14.19	18.76	27.525	16.77	18.76	24.99
DchSPL3	4.19	3.675	7.21	5.4425	6.56	5.935	5.03	6.685	4.795	5.215	7.92	5.695
DchSPL4	0.73	1.39	1.14	1.265	0.715	0.695	0.52	0.91	1.055	1.18	1.04	0.29
DchSPL5	0	0	0	0	0	0	0	0	0	0	0	0
DchSPL6	19.12	38.12	8.66	23.39	8.05	8.225	8.03	7.88	12.195	7.695	9.83	6.645
DchSPL7	4.925	3.78	5.12	4.45	4.35	4.475	4.47	5.175	4.95	4.445	4.37	5.02
DchSPL8	3.08	4.3	1.78	3.04	1.355	1.805	1.64	1.33	2.37	1.51	1.26	0.525
DchSPL9	33.765	69.72	20.38	45.05	16.195	17.775	9.94	18.195	19.16	13.77	17.71	5.36
DchSPL10	22.325	27.24	19.12	23.18	20.11	18.98	17.21	19.74	19.035	18.8	19.39	13.07
DchSPL11	6.47	8.04	5.82	6.93	4.625	4.08	2.21	5.86	3.835	4.86	3.91	5.75
DchSPL12	0.435	0	2.82	1.41	2.295	2.23	1.61	2.05	1.015	2.23	3.41	0
DchSPL13	0.145	0	0.39	0.195	0.16	0.26	0	0.24	0	0.045	0.08	0.1
DchSPL14	50.06	38.42	49.66	44.04	51.825	51.365	55.46	51.735	51.435	51.47	54.43	41.175
DchSPL15	0.495	0.04	0.91	0.475	0.745	0.68	0.58	0.54	0.225	0.295	1.16	0.72
DchSPL16	19.86	26.175	16.03	21.1025	15.825	15.885	15.54	15.445	17.12	15.185	14.81	20.89
DchSPL17	6.41	6.85	4.96	5.905	4.64	4.2	4.7	4.095	4.68	4.495	4.41	4.515
GelSPL1	1.07667		3.16667	10.98	0.06		1.39667	0.606667	0.186667		2.08667	1.01667
GelSPL2	213.043		86.91	109.333	3.19		58.3533	10.7633	3.2		46.54	10.92
GelSPL3	4.97667		6.20333	12.4367	96.1067		3.42667	100.693	38.8967		5.05333	91.8
GelSPL4	15.07		13.7733	8.35333	0.69		3.32333	0.843333	0.743333		5.28	1.60333
GelSPL5	41.63		23.7467	44.9	10.02		9.36	11.8867	5.28333		10.05	12.9867
GelSPL6	34.2533		34.7733	37.8667	21.1967		30.8467	21.3567	24.41		43.6633	20.7233
GelSPL7	1.96333		3.44	2.28667	1.53333		3.23667	1.79667	1.77667		3.51333	1.92333
GelSPL8	10.7467		10.1767	10.8233	15.1067		10.3733	15.3233	19.03		11.67	12.19
GelSPL9	48.5133		51.06	54.2667	35.09		47.04	36.9633	35.7433		53.69	36.13
GelSPL10	87.4633		69.0833	91.14	42.6767		39.6067	81.9667	34.25		60.0467	79.9133

## Sheet: Table S5
Table S5 qRT-PCR primers
Gene name		Primers(5' to 3')
CgoActin	F	ATTCAGCCTCTAGTTTGCGATAA
	R	CAGCAAATCCAGCCTAACAAATG
DchActin	F	TAGATTGGGACTGTGTGGCTG
	R	TAGATTGGGACTGTGTGGCTG
GelActin	F	ACCGAGAGCCGTCTTTCCT
	R	GACTGTGCCTCATCCCCAA
CgoSPL8	F	GGCGAGTGGTCAGCCTATGT
	R	GAGAAGGGGAGAGACTGGGAA
CgoSPL10	F	CGGTCAAGAGCGACGATTT
	R	TTCAGCCTGTGGTTTGCG
DchSPL2	F	GACCACTCGTCCTTATTCCCTT
	R	CGTTCTCCACCATCTCCACA
DchSPL9	F	TCAGGGGTGAAGATACAGGAAC
	R	TGGCAGTAAGTATTCTGAGTGGC
GelSPL2	F	TATCAAAGGCGAAGGTGTGC
	R	AGACGGTCCTCAGAAGTGGC
GelSPL6	F	TCCCAATCCCAGCAACTCA
	R	AGCCAGAGTCTCACCTTCGTC
